# Supplementary material for: Genome-wide identification, classification and expression analysis of MYB gene family in coconut (Cocos nucifera L.)
Source: Front Plant Sci. 2024 Jan 15;14:1263595. doi: 10.3389/fpls.2023.1263595 (PMC10822967; doi:10.3389/fpls.2023.1263595)
Supplement: Supplementary file 2 [file Table_1.xlsx]

## Sheet: Sheet1
Supplementary Table 1. List of the 179 CnMYB genes identified in this study
Gene	Chromosome No.	Gene LOC	Type	Protein length (aa)	Mw(KDa)	pI	Domain	Localization
CnMYB01	-	CCG000100.1	unconfirmed	123	12.2328	10.11	Myb_DNA-binding	extracell
CnMYB02	-	CCG000118.1	unconfirmed	73	8.39817	4.35	Myb_DNA-binding	cytoplasm
CnMYB03	-	CCG000451.1	unconfirmed	264	28.1585	4.4	Myb_DNA-binding	Cytoplasm. Extracell. Nucleus.
CnMYB04	-	CCG000501.1	unconfirmed	93	10.799	3.89	Myb_DNA-binding	nucleus
CnMYB05	2	CCG000553.1	R2R3-MYB	253	28.1917	8.46	Myb_DNA-binding	nucleus
CnMYB06	-	CCG000800.1	R2R3-MYB	293	32.5824	6.14	Myb_DNA-binding	nucleus
CnMYB07	3	CCG001029.1	R2R3-MYB	257	29.5378	8.9	Myb_DNA-binding	nucleus
CnMYB08	3	CCG001030.1	R2R3-MYB	272	30.1517	5.55	Myb_DNA-binding	nucleus
CnMYB09	3	CCG001031.1	R2R3-MYB	279	31.6508	8.13	Myb_DNA-binding	nucleus
CnMYB10	9	CCG001788.1	unconfirmed	128	14.0871	5.17	Myb_DNA-binding	nucleus
CnMYB11	9	CCG001789.1	unconfirmed	128	14.0871	5.17	Myb_DNA-binding	nucleus
CnMYB12	8	CCG001815.1	unconfirmed	346	37.5195	8.52	Myb_DNA-binding	nucleus
CnMYB13	12	CCG002026.1	R2R3-MYB	387	40.8202	5.22	Myb_DNA-binding	nucleus
CnMYB14	-	CCG002096.1	R2R3-MYB	352	39.5303	6.33	Myb_DNA-binding	nucleus
CnMYB15	11	CCG002256.1	R2R3-MYB	361	39.3625	9.3	Myb_DNA-binding	nucleus
CnMYB16	-	CCG002985.1	R2R3-MYB	398	45.7682	7.58	Myb_DNA-binding	nucleus
CnMYB17	13	CCG003284.1	R2R3-MYB	409	30.182	7.69	Myb_DNA-binding	nucleus
CnMYB18	4	CCG003501.1	3R-MYB	528	57.5092	8.86	Myb_DNA-binding	nucleus
CnMYB19	9	CCG003573.4	unconfirmed	315	33.7797	6.94	Myb_DNA-binding	nucleus
CnMYB20	11	CCG003753.1	R2R3-MYB	230	25.5932	8.49	Myb_DNA-binding	nucleus
CnMYB21	11	CCG004236.1	R2R3-MYB	332	36.2506	5.83	Myb_DNA-binding	nucleus
CnMYB22	4	CCG004525.1	R2R3-MYB	458	50.5007	6.85	Myb_DNA-binding	nucleus
CnMYB23	4	CCG004542.1	unconfirmed	301	33.6305	8.68	Myb_DNA-binding	nucleus
CnMYB24	4	CCG004580.1	R2R3-MYB	393	41.5815	6.76	Myb_DNA-binding	Cytoplasm. Nucleus.
CnMYB25	4	CCG004665.1	R2R3-MYB	341	39.5232	9.62	Myb_DNA-binding	nucleus
CnMYB26	14	CCG004763.1	R2R3-MYB	89	10.3888	8.98	Myb_DNA-binding	nucleus
CnMYB27	2	CCG004936.1	R2R3-MYB	308	34.0011	6.34	Myb_DNA-binding	nucleus
CnMYB28	7	CCG005015.1	R2R3-MYB	236	27.0082	9.54	Myb_DNA-binding	nucleus
CnMYB29	9	CCG005191.1	R2R3-MYB	300	33.6108	8.59	Myb_DNA-binding	nucleus
CnMYB30	1	CCG005518.1	R2R3-MYB	321	36.1166	6.19	Myb_DNA-binding	nucleus
CnMYB31	6	CCG005551.1	unconfirmed	77	8.92597	8.03	Myb_DNA-binding	nucleus
CnMYB32	6	CCG005552.1	unconfirmed	77	8.91078	6.56	Myb_DNA-binding	nucleus
CnMYB33	5	CCG005603.1	R2R3-MYB	322	35.5219	8.69	Myb_DNA-binding	Cytoplasm. Nucleus.
CnMYB34	-	CCG006129.1	R2R4-MYB	185	21.1096	4.74	Myb_DNA-binding	nucleus
CnMYB35	5	CCG006567.1	R2R3-MYB	289	32.9623	8.12	Myb_DNA-binding	nucleus
CnMYB36	-	CCG007223.1	unconfirmed	483	53.3195	5.78	Myb_DNA-binding	nucleus
CnMYB37	10	CCG007389.1	R2R3-MYB	261	29.7922	5.24	Myb_DNA-binding	nucleus
CnMYB38	3	CCG007475.1	R2R3-MYB	266	29.404	6.02	Myb_DNA-binding	nucleus
CnMYB39	3	CCG007489.1	R2R3-MYB	377	41.3104	6.17	Myb_DNA-binding	Cytoplasm. Nucleus.
CnMYB40	-	CCG007743.1	R2R3-MYB	255	28.5188	8.21	Myb_DNA-binding	nucleus
CnMYB41	-	CCG007914.2	unconfirmed	96	11.0633	9.3	Myb_DNA-binding	nucleus
CnMYB42	14	CCG008078.1	unconfirmed	68	7.8125	4.29	Myb_DNA-binding	nucleus
CnMYB43	3	CCG008273.1	R2R3-MYB	348	38.0194	6.32	Myb_DNA-binding	nucleus
CnMYB44	8	CCG008614.1	unconfirmed	328	35.2119	9.38	Myb_DNA-binding	Extracell. Nucleus.
CnMYB45	8	CCG008668.1	R2R3-MYB	230	26.5422	9.12	Myb_DNA-binding	nucleus
CnMYB46	2	CCG008917.1	R2R3-MYB	245	26.3499	5.65	Myb_DNA-binding	nucleus
CnMYB47	2	CCG008918.1	R2R3-MYB	299	32.9975	8.14	Myb_DNA-binding	nucleus
CnMYB48	12	CCG009136.2	unconfirmed	426	46.9975	8.96	Myb_DNA-binding	nucleus
CnMYB49	11	CCG009261.1	R2R3-MYB	332	37.2416	5.93	Myb_DNA-binding	nucleus
CnMYB50	-	CCG009411.1	R2R3-MYB	354	39.394	4.78	Myb_DNA-binding	nucleus
CnMYB51	5	CCG009611.1	unconfirmed	95	10.814	9.1	Myb_DNA-binding	nucleus
CnMYB52	6	CCG009723.2	R2R3-MYB	354	39.9329	6	Myb_DNA-binding	nucleus
CnMYB53	8	CCG009743.1	unconfirmed	461	50.6555	6.21	Myb_DNA-binding	nucleus
CnMYB54	3	CCG009913.1	unconfirmed	352	38.098	9.18	Myb_DNA-binding	nucleus
CnMYB55	12	CCG009990.1	R2R3-MYB	455	49.7287	7.65	Myb_DNA-binding	nucleus
CnMYB56	1	CCG010058.1	R2R3-MYB	440	47.7223	6.19	Myb_DNA-binding	nucleus
CnMYB57	10	CCG010407.1	R2R3-MYB	352	38.8797	6.07	Myb_DNA-binding	nucleus
CnMYB58	10	CCG010418.1	R2R3-MYB	366	40.4751	4.86	Myb_DNA-binding	nucleus
CnMYB59	10	CCG010479.1	R2R3-MYB	186	21.3933	9.13	Myb_DNA-binding	nucleus
CnMYB60	-	CCG010700.2	R2R3-MYB	381	42.9977	6.49	Myb_DNA-binding	Cytoplasm. Nucleus.
CnMYB61	1	CCG010715.1	R2R3-MYB	253	28.3101	9.05	Myb_DNA-binding	nucleus
CnMYB62	13	CCG010992.1	R2R3-MYB	326	35.9975	5.58	Myb_DNA-binding	nucleus
CnMYB63	12	CCG011040.1	R2R3-MYB	337	38.9356	9.54	Myb_DNA-binding	nucleus
CnMYB64	2	CCG011413.1	R2R3-MYB	411	45.0816	6.57	Myb_DNA-binding	Cytoplasm
CnMYB65	6	CCG011436.1	unconfirmed	119	13.4655	9.69	Myb_DNA-binding	nucleus
CnMYB66	7	CCG011530.1	R2R3-MYB	229	26.0473	9.12	Myb_DNA-binding	nucleus
CnMYB67	13	CCG011785.1	R2R3-MYB	220	24.0384	4.61	Myb_DNA-binding	nucleus
CnMYB68	8	CCG012025.1	R2R3-MYB	233	25.8632	5.31	Myb_DNA-binding	nucleus
CnMYB69	1	CCG012219.1	R2R3-MYB	274	31.1156	5.68	Myb_DNA-binding	nucleus
CnMYB70	1	CCG012238.1	4R-MYB	1150	128.096	5.15	Myb_DNA-binding	nucleus
CnMYB71	1	CCG012239.1	4R-MYB	1088	120.721	4.97	Myb_DNA-binding	Cytoplasm. Nucleus
CnMYB72	-	CCG012274.1	R2R3-MYB	396	43.1536	4.67	Myb_DNA-binding	nucleus
CnMYB73	8	CCG012376.1	R2R3-MYB	244	27.1153	5.93	Myb_DNA-binding	Cytoplasm. Nucleus
CnMYB74	8	CCG012377.1	R2R3-MYB	244	27.1153	5.93	Myb_DNA-binding	Cytoplasm. Nucleus
CnMYB75	2	CCG012402.1	R2R3-MYB	306	34.5168	7.04	Myb_DNA-binding	nucleus
CnMYB76	2	CCG012427.1	R2R3-MYB	239	26.8262	7.04	Myb_DNA-binding	nucleus
CnMYB77	2	CCG012480.1	R2R3-MYB	270	30.5775	5.76	Myb_DNA-binding	nucleus
CnMYB78	4	CCG012612.1	R2R3-MYB	338	38.4181	6.27	Myb_DNA-binding	nucleus
CnMYB79	4	CCG012627.1	R2R3-MYB	470	52.1728	7.23	Myb_DNA-binding	nucleus
CnMYB80	-	CCG012854.1	R2R3-MYB	467	51.9241	6.58	Myb_DNA-binding	nucleus
CnMYB81	3	CCG013349.2	3R-MYB	1095	120.679	5.38	Myb_DNA-binding	nucleus
CnMYB82	1	CCG013619.1	R2R3-MYB	315	34.8871	6.71	Myb_DNA-binding	nucleus
CnMYB83	2	CCG013647.2	unconfirmed	61	7.26641	8.98	Myb_DNA-binding	nucleus
CnMYB84	7	CCG013805.1	R2R3-MYB	239	27.62	6.01	Myb_DNA-binding	nucleus
CnMYB85	14	CCG014495.1	unconfirmed	78	9.13316	6.91	Myb_DNA-binding	nucleus
CnMYB86	14	CCG014496.1	unconfirmed	80	9.07021	8.02	Myb_DNA-binding	nucleus
CnMYB87	14	CCG014497.1	unconfirmed	80	9.07021	8.02	Myb_DNA-binding	nucleus
CnMYB88	-	CCG014942.1	R2R3-MYB	296	33.836	5.76	Myb_DNA-binding	nucleus
CnMYB89	3	CCG015134.1	R2R3-MYB	308	35.1355	8.2	Myb_DNA-binding	nucleus
CnMYB90	12	CCG015176.1	R2R3-MYB	94	10.6496	4.28	Myb_DNA-binding	nucleus
CnMYB91	12	CCG015179.1	R2R3-MYB	424	46.2171	6.36	Myb_DNA-binding	nucleus
CnMYB92	6	CCG015226.1	unconfirmed	287	31.1258	9.05	Myb_DNA-binding	Cytoplasm. Nucleus
CnMYB93	6	CCG015238.1	R2R3-MYB	325	36.8952	9.27	Myb_DNA-binding	nucleus
CnMYB94	6	CCG015277.1	R2R3-MYB	319	36.2705	5.9	Myb_DNA-binding	nucleus
CnMYB95	5	CCG015319.1	R2R3-MYB	386	43.0928	8.93	Myb_DNA-binding	nucleus
CnMYB96	2	CCG015526.1	R2R3-MYB	225	25.9752	5.22	Myb_DNA-binding	nucleus
CnMYB97	5	CCG015824.1	unconfirmed	321	34.6806	5.28	Myb_DNA-binding	nucleus
CnMYB98	-	CCG015885.1	R2R3-MYB	315	34.2182	5.87	Myb_DNA-binding	nucleus
CnMYB99	3	CCG015903.1	R2R3-MYB	288	31.3332	6.51	Myb_DNA-binding	nucleus
CnMYB100	4	CCG016078.1	R2R3-MYB	236	25.4968	9.36	Myb_DNA-binding	Cytoplasm. Nucleus
CnMYB101	1	CCG016272.1	R2R3-MYB	371	40.1372	8.9	Myb_DNA-binding	Cytoplasm. Nucleus
CnMYB102	-	CCG016356.1	unconfirmed	288	32.2361	8.22	Myb_DNA-binding	nucleus
CnMYB103	13	CCG016360.1	R2R3-MYB	236	27.5198	8.76	Myb_DNA-binding	nucleus
CnMYB104	6	CCG016913.1	R2R3-MYB	353	39.3611	6.8	Myb_DNA-binding	nucleus
CnMYB105	1	CCG017004.1	R2R3-MYB	275	30.7461	5.15	Myb_DNA-binding	nucleus
CnMYB106	-	CCG017184.1	R2R3-MYB	300	33.746	7.48	Myb_DNA-binding	nucleus
CnMYB107	10	CCG017384.1	R2R3-MYB	148	17.1808	10.06	Myb_DNA-binding	nucleus
CnMYB108	10	CCG017388.1	unconfirmed	311	34.2776	8.98	Myb_DNA-binding	nucleus
CnMYB109	-	CCG017505.1	unconfirmed	174	19.8978	4.31	Myb_DNA-binding	Cytoplasm. Mitochondrion. Nucleus.
CnMYB110	9	CCG017716.1	R2R3-MYB	304	34.1052	5.2	Myb_DNA-binding	nucleus
CnMYB111	-	CCG017900.1	R2R3-MYB	241	27.6239	5.67	Myb_DNA-binding	nucleus
CnMYB112	7	CCG018166.1	R2R3-MYB	332	36.6181	8.08	Myb_DNA-binding	nucleus
CnMYB113	14	CCG018214.1	unconfirmed	92	10.9424	6.6	Myb_DNA-binding	nucleus
CnMYB114	14	CCG018215.1	unconfirmed	82	10.0074	8.97	Myb_DNA-binding	nucleus
CnMYB115	9	CCG018364.1	unconfirmed	209	32.4137	9.43	Myb_DNA-binding	nucleus
CnMYB116	8	CCG018770.1	R2R3-MYB	303	34.0512	5.73	Myb_DNA-binding	nucleus
CnMYB117	3	CCG018902.1	R2R3-MYB	466	51.6105	5.64	Myb_DNA-binding	Cytoplasm. Nucleus
CnMYB118	4	CCG019174.1	R2R3-MYB	555	59.7945	4.83	Myb_DNA-binding	nucleus
CnMYB119	14	CCG019372.1	R2R3-MYB	266	29.9071	5.23	Myb_DNA-binding	nucleus
CnMYB120	-	CCG019526.1	unconfirmed	113	12.9795	4.9	Myb_DNA-binding	nucleus
CnMYB121	15	CCG019652.1	R2R3-MYB	256	28.1115	8.96	Myb_DNA-binding	nucleus
CnMYB122	2	CCG019793.1	unconfirmed	179	20.869	5.89	Myb_DNA-binding	nucleus
CnMYB123	6	CCG019980.1	R2R3-MYB	89	10.3728	9.42	Myb_DNA-binding	nucleus
CnMYB124	8	CCG020539.3	unconfirmed	545	60.9745	8.41	Myb_DNA-binding	nucleus
CnMYB125	4	CCG020656.1	R2R3-MYB	239	25.6355	7.72	Myb_DNA-binding	Cytoplasm. Nucleus.
CnMYB126	9	CCG021108.1	R2R3-MYB	453	50.4505	5.87	Myb_DNA-binding	nucleus
CnMYB127	16	CCG021302.1	R2R3-MYB	364	40.2151	5.44	Myb_DNA-binding	nucleus
CnMYB128	6	CCG021632.1	R2R3-MYB	507	54.1029	6.5	Myb_DNA-binding	nucleus
CnMYB129	6	CCG021678.1	R2R3-MYB	324	36.3881	8.55	Myb_DNA-binding	nucleus
CnMYB130	2	CCG021691.1	3R-MYB	974	107.803	5.18	Myb_DNA-binding	Cytoplasm. Nucleus.
CnMYB131	5	CCG021740.1	R2R3-MYB	307	33.6718	5.64	Myb_DNA-binding	nucleus
CnMYB132	-	CCG021871.1	R2R3-MYB	291	32.7366	7.69	Myb_DNA-binding	Cytoplasm. Extracell. Nucleus.
CnMYB133	-	CCG021926.1	unconfirmed	196	22.6391	8.09	Myb_DNA-binding	nucleus
CnMYB134	9	CCG022046.2	unconfirmed	274	29.3568	7.66	Myb_DNA-binding	nucleus
CnMYB135	5	CCG022099.1	R2R3-MYB	317	34.7077	5.77	Myb_DNA-binding	nucleus
CnMYB136	13	CCG022301.1	R2R3-MYB	304	34.721	6.2	Myb_DNA-binding	nucleus
CnMYB137	13	CCG022331.1	R2R3-MYB	436	48.2989	7.92	Myb_DNA-binding	nucleus
CnMYB138	4	CCG022668.1	R2R3-MYB	186	21.2325	4.8	Myb_DNA-binding	nucleus
CnMYB139	-	CCG022711.1	3R-MYB	114	12.4441	5.45	Myb_DNA-binding	Cytoplasm. Extracell. Mitochondrion. Nucleus.
CnMYB140	13	CCG022921.1	R2R3-MYB	313	34.8413	7.97	Myb_DNA-binding	nucleus
CnMYB141	7	CCG023423.1	unconfirmed	202	22.3852	8.82	Myb_DNA-binding	nucleus
CnMYB142	12	CCG023593.1	R2R3-MYB	364	40.2458	6.03	Myb_DNA-binding	Cytoplasm
CnMYB143	8	CCG023696.1	unconfirmed	173	18.9509	4.09	Myb_DNA-binding	nucleus
CnMYB144	15	CCG023782.1	R2R3-MYB	326	36.7498	9.35	Myb_DNA-binding	nucleus
CnMYB145	7	CCG023850.1	unconfirmed	601	65.0543	6.83	Myb_DNA-binding	nucleus
CnMYB146	4	CCG024154.1	R2R3-MYB	357	39.6079	7.23	Myb_DNA-binding	Cytoplasm. Endoplasmic reticulum. Nucleus
CnMYB147	3	CCG024184.1	R2R3-MYB	228	26.1136	8.2	Myb_DNA-binding	nucleus
CnMYB148	1	CCG024235.1	R2R3-MYB	408	45.0334	7.56	Myb_DNA-binding	nucleus
CnMYB149	12	CCG024439.1	unconfirmed	470	51.7909	4.94	Myb_DNA-binding	nucleus
CnMYB150	9	CCG024532.1	R2R3-MYB	269	30.0759	6.25	Myb_DNA-binding	nucleus
CnMYB151	-	CCG024558.1	4R-MYB	555	61.1067	9.78	Myb_DNA-binding	Cytoplasm. Nucleus.
CnMYB152	12	CCG024612.1	R2R3-MYB	189	21.617	6.31	Myb_DNA-binding	nucleus
CnMYB153	2	CCG024713.1	R2R3-MYB	288	31.2146	6.44	Myb_DNA-binding	nucleus
CnMYB154	-	CCG024762.1	R2R3-MYB	460	52.4857	8.4	Myb_DNA-binding	nucleus
CnMYB155	-	CCG024763.3	R2R3-MYB	288	32.7569	6.99	Myb_DNA-binding	nucleus
CnMYB156	16	CCG024898.1	R2R3-MYB	353	38.3023	9.03	Myb_DNA-binding	Cytoplasm. Nucleus
CnMYB157	-	CCG025155.1	R2R3-MYB	314	35.1809	8.69	Myb_DNA-binding	nucleus
CnMYB158	14	CCG025517.1	unconfirmed	221	24.3478	4.45	Myb_DNA-binding	nucleus
CnMYB159	1	CCG025671.1	R2R3-MYB	307	34.9351	8.94	Myb_DNA-binding	nucleus
CnMYB160	-	CCG025771.1	R2R3-MYB	474	53.7792	4.77	Myb_DNA-binding	nucleus
CnMYB161	14	CCG025916.1	R2R3-MYB	462	49.4257	7.2	Myb_DNA-binding	nucleus
CnMYB162	5	CCG025948.1	R2R3-MYB	322	35.691	6.56	Myb_DNA-binding	nucleus
CnMYB163	16	CCG026090.1	R2R3-MYB	353	39.3468	8.57	Myb_DNA-binding	nucleus
CnMYB164	10	CCG026149.1	R2R3-MYB	285	32.2131	8.54	Myb_DNA-binding	Cytoplasm. Extracell. Nucleus.
CnMYB165	9	CCG026239.1	R2R3-MYB	335	37.026	7.23	Myb_DNA-binding	nucleus
CnMYB166	14	CCG026274.1	4R-MYB	708	79.0083	9.6	Myb_DNA-binding	nucleus
CnMYB167	7	CCG026394.1	R2R3-MYB	286	31.9237	7.07	Myb_DNA-binding	nucleus
CnMYB168	7	CCG026398.1	R2R3-MYB	347	36.5204	6.02	Myb_DNA-binding	nucleus
CnMYB169	9	CCG026689.1	R2R3-MYB	237	27.0167	8.93	Myb_DNA-binding	nucleus
CnMYB170	6	CCG026771.1	unconfirmed	267	28.8434	9.36	Myb_DNA-binding	nucleus
CnMYB171	5	CCG027249.1	unconfirmed	194	22.5538	4.92	Myb_DNA-binding	nucleus
CnMYB172	10	CCG027428.1	R2R3-MYB	252	29.3339	6.2	Myb_DNA-binding	nucleus
CnMYB173	7	CCG027544.1	R2R3-MYB	257	28.0915	5.04	Myb_DNA-binding	nucleus
CnMYB174	-	CCG027628.1	unconfirmed	80	9.13316	5.32	Myb_DNA-binding	nucleus
CnMYB175	2	CCG027640.1	R2R3-MYB	302	33.5781	5.79	Myb_DNA-binding	nucleus
CnMYB176	2	CCG027642.1	unconfirmed	349	37.6822	8.58	Myb_DNA-binding	nucleus
CnMYB177	7	CCG027873.1	unconfirmed	237	27.139	5.7	Myb_DNA-binding	nucleus
CnMYB178	7	CCG027874.1	R2R3-MYB	292	33.4934	8.62	Myb_DNA-binding	nucleus
CnMYB179	5	CCG027893.1	R2R3-MYB	445	48.8875	5.97	Myb_DNA-binding	nucleus
