# Supplementary material for: Genome-wide identification, classification and expression analysis of MYB gene family in coconut (Cocos nucifera L.)
Source: Front Plant Sci. 2024 Jan 15;14:1263595. doi: 10.3389/fpls.2023.1263595 (PMC10822967; doi:10.3389/fpls.2023.1263595)
Supplement: Supplementary file 3 [file Table_2.xlsx]

## Sheet: Sheet1
Supplementary Table .2 Sequence information of 179 CnMYB genes identified in this study
Gene	Gene LOC	Sequence Type	Sequence
CnMYB1	CCG000100.1	CDS	ATGAACAAAGACAGGAGAAGATCAAGCATTCATGATATCACCAGTGTTGGTAATGGAGATATAGCAGCTCCACAAGGGCCAATCACTGGGCAAATAAATGGGGGATCGACAACTTCAGGAAAATCTGCTAAGCAATCCTCTCAGCCATCAGGTGGTCCTCCTGGAGTCAGTGTATATGGAACCACAATAGGACAGCCAGTTGGTGGTCCCCTTGTTTCTGCAGTAGGCACCCCTGTTAATATGCCTGTTCCTCCTGCACCCTATATGGCCTATGGAGTGCGAGCCCCAGTCTCTGGTACTGTAGTCCCTGGTGCGCCAATGAACACGACTCCAGTGAGTTACCCAATGCCTCCTGCATCGTCTCATCGATGA
		Protein	MADLDQSSEDVSVDTRDGNSQDIKVDFTEDEERLIARMYGLLGDRWPLIAGRIPGRTAQEIEKYWTSRYSNSE
CnMYB2	CCG000118.1	CDS	ATGGCCGACTTGGATCAATCATCTGAGGATGTCTCTGTAGATACCAGAGATGGGAACAGCCAGGATATCAAGGTGGACTTCACAGAGGATGAGGAGAGACTGATTGCTAGGATGTATGGTTTGCTTGGAGATAGGTGGCCTCTGATTGCTGGAAGGATTCCTGGAAGAACAGCTCAAGAGATTGAGAAGTACTGGACATCGAGATACTCGAACAGCGAATAA
		Protein	MGIDPVTHKPKSDALSSSDGQSKSAANLSHMAQWESARLEAEVRLARESRLRTTAAPFQPQSPSSSAPPPPGSDSVAPPAPPLDVLRAWQGVWSSKPATGNPGGRIDLESPTSTVSFSDNALPITSSRVMDANSTACHQGPAQELEEEQDLEWKCFEKQPLTKDHRMDSFASFSVDTASVFGGESSSWLPETSGGEFDAGFTGMLLDGSDDRNSSDGCGDSNYNAEGGSCVEEDGEEGDENKDYWNRILNLVNSASPSRSPPMF
CnMYB3	CCG000451.1	CDS	ATGGGGATCGATCCGGTGACCCACAAGCCTAAGAGCGACGCTCTCAGCTCCAGCGACGGCCAGTCCAAGAGCGCCGCCAACCTCAGCCACATGGCTCAATGGGAGAGCGCCCGCCTCGAAGCCGAGGTCCGTCTCGCCCGGGAATCCAGACTCCGCACCACCGCCGCACCCTTCCAACCTCAGTCACCCTCTTCCTCTGCCCCTCCGCCGCCAGGCAGCGACTCGGTAGCTCCCCCGGCACCACCTCTTGATGTCCTCCGGGCATGGCAGGGAGTCTGGTCCAGCAAACCTGCCACCGGGAACCCCGGCGGAAGGATCGATCTCGAGTCGCCAACATCCACCGTGAGCTTCTCGGACAACGCCCTGCCGATCACAAGCAGCAGGGTAATGGATGCCAAT…
		Protein	MNKDRRRSSIHDITSVGNGDIAAPQGPITGQINGGSTTSGKSAKQSSQPSGGPPGVSVYGTTIGQPVGGPLVSAVGTPVNMPVPPAPYMAYGVRAPVSGTVVPGAPMNTTPVSYPMPPASSHR
CnMYB4	CCG000501.1	CDS	ATGACCGCAGGGTTCGACGAGAACGAGGATGGTGTGAAGGGCTACTACTCCATGGATCAGATCTGGGATGAGTTTGCTATACCCGAAGCAGTCAGCGGGCTGAGCTTGGAGGAATGTAAGGTTGAAGTGTGTGATACTTCCTGGCCTCCGATGCCGTCTCCTATGTGGGAGTACAGCTCTGAACCGCTCTGGAAGATGGATGATGAAGAGTTCAAGATGTTTCCTCCTGTGGATGACCTTTTGGTCTCCAACTACCAACACGGTAGAGAGTTTTGTAACTGA
		Protein	MTAGFDENEDGVKGYYSMDQIWDEFAIPEAVSGLSLEECKVEVCDTSWPPMPSPMWEYSSEPLWKMDDEEFKMFPPVDDLLVSNYQHGREFCN
CnMYB5	CCG000553.1	CDS	ATGGGCAGGTCTCCATGTTGTGAGAAGGCTCACACCAACAAGGGAGCTTGGACAAAGGAGGAGGACCAACGGCTCATCGCTTACATCAAAGCCCATGGAGAAGGCTGCTGGAGATCCCTCCCCAAGTCTGCAGGTTTGCTTCGATGCGGCAAGAGCTGCCGTCTCCGGTGGATAAACTACCTCCGGCCCGATCTCAAGCGTGGTAATTTCACCGAGGAGGAAGACGAGCTCATCATCAAGCTCCATGCTTTGCTTGGTAACAAATGGTCTCTGATAGCCGGGAGGCTACCTGGAAGGACCGACAACGAGATCAAGAACTACTGGAACACCCACATCAAGCGGAAGCTCCTGTCCCAAGGCCTGGACCCCCAGACTCACCGGCCGCTCCACGGCGGCGCC…
		Protein	MGRSPCCEKAHTNKGAWTKEEDQRLIAYIKAHGEGCWRSLPKSAGLLRCGKSCRLRWINYLRPDLKRGNFTEEEDELIIKLHALLGNKWSLIAGRLPGRTDNEIKNYWNTHIKRKLLSQGLDPQTHRPLHGGAPFATPRQQEAPTAIAQPVNSADEGQSCSTNLDEDRFPDLNLDLSISLPYYSPKSSPPSEGSATAAAAATTSRSSHTQPICFCCHLGFQSNEACSCQTIPNSHVYRYIRSLEEGQHINYSS
CnMYB6	CCG000800.1	CDS	ATGGGATGCAGGACATGTGAGAAACCGAGGGTGAATTATCGGAAGGGGCTGTGGTCACCGGAGGAGGACCAAAGCCTGAGGGATTACATCCTAGAGCATGGCCATGGCTGCTGGAGCACAGTTGCAGCCAAAGCTGGCTTGCAACGAAATGGAAAAAGCTGCAGATTGAGGTGGATCAACTACCTGAGACCAGGACTCAAACGTGGCATTTTCTCTGCTGAGGAGGAGGAGACAGTCATAAAACTTCACGCCATGTTGGGCAACAAGTGGTCTCAGATAGCAATGCACCTACCTGGAAGAACTGATAATGAAGTGAAGAACTACTGGAACTCCTATCTTAAGAAGAAGGTTGCAAAGATTGAGGGATCAAATTCTTATGCCTCAGGAACCAAATCTCAA…
		Protein	MGCRTCEKPRVNYRKGLWSPEEDQSLRDYILEHGHGCWSTVAAKAGLQRNGKSCRLRWINYLRPGLKRGIFSAEEEETVIKLHAMLGNKWSQIAMHLPGRTDNEVKNYWNSYLKKKVAKIEGSNSYASGTKSQDTANQSPKMNQILEEVGKQMLGSNFLELPDSSSVDLRPSARCIISHDSFKGTQHPPLPKVLFADWLSMDHATGQSLPNSNGGMNCQWDFNLHADVSNYGSFQVDGPSSGDFLRGFGDSSIYGGFQLQFGPGDQIQGGTCYNDLSMDETGGSLDTDHDIIY
CnMYB7	CCG001029.1	CDS	ATGGGTAGGAAACCTTGCTGCTCTAAAGAAGATATCAACAGAGGAGCTTGGACAGCAGAGGAGGACAGGATCCTCAAAGCCTACATCAAAGCCAATGGAGAAGGGAGATGGAGAAGCCTCCCTAAGAAAGCAGGCCTCAAGAGATGTGGAAAGAGCTGCCGTCTCCGATGGCTGAACTACCTCAGGCCTGACATCAAAAGAGGGAACATAACATGTGAAGAGGAGGATCTTATCATTAGGCTCCACAAGCTCTTAGGAAACAAGTGGTCGCTGATCGCAGGGAGATTACCAGGGCGAACAGACAATGAAATCAAGAATTATTGGAACACTTATTTGAAGAAGAAGGTCCAAGGCCAGCACCAAGCAAAAAGATGCCAGCCAGCGGCCAAGGAGCTGGCA…
		Protein	MGRKPCCSKEDINRGAWTAEEDRILKAYIKANGEGRWRSLPKKAGLKRCGKSCRLRWLNYLRPDIKRGNITCEEEDLIIRLHKLLGNKWSLIAGRLPGRTDNEIKNYWNTYLKKKVQGQHQAKRCQPAAKELAPELVRTKAIRCATVFIPPQHTTKEPAMIGELATEKVANSRSNDHSPIDPREDAWWDVLVGLDKSNGSTAPGRDLDLMRPWGSESPCSHYTRREMFEDWMSDATLPFDMELKSLADFLNCEDEWL
CnMYB8	CCG001030.1	CDS	ATGGGTGGAGGCGCGTGCAACTCCAAGGAGCGATTGAACAAAGGGCCTTGGAGTGCCACCGAGGACAAGATCCTGGGTAACTTCATCAAAACTCATGGAGAAGGGAGGTGGGGGAAGGTTCCTAAGAGAGCAGGACTAAATCGGTGTGGAAGGAGCTGCCGGCTTCGATGGCTGAACTACCTGCGGCCAGATATCAAGAGGGGTAACATCTCCCAAGAAGAGGAGGACCTCATCATCAGACTCCACAAGCTCTTAGGAAACAGGTGGTCTCTGATAGCTGGGAGACTGCCGGGCCGAACAGACAATGAAATCAAGAATTACTGGAACACAGTCCTAAAGAAGAAGGTGCAAGCTAGATCAGTTTCACTGACAAAACTTGCGTGTTTGAACAAAGATGAA…
		Protein	MGGGACNSKERLNKGPWSATEDKILGNFIKTHGEGRWGKVPKRAGLNRCGRSCRLRWLNYLRPDIKRGNISQEEEDLIIRLHKLLGNRWSLIAGRLPGRTDNEIKNYWNTVLKKKVQARSVSLTKLACLNKDEERESKDETSVQAPLEDPGTNQEEGNQNVHQSGLESLVIEDLGSDGSPPAPQDYDLPNLWTGLDAEGLSKPCLLDYEFFQVLGGNIQQDMRGCNSSKLSVSSDENVLLSRVLENGVGTDHIQPYGGLDLGSLATFFESES
CnMYB9	CCG001031.1	CDS	ATGGGGAGGAAGCCATGCTGTATAAAGGAAGGGCTTAACAAAGGGGCATGGACTGCTTCTGAAGACCAGATCCTCGTGTCGTACATCAAGGCTCATGGAGAAGGCAATTGGAGGAACCTCCCCATAAGAGCTGGTTTGAAGAGATGCGGGAAGAGTTGCCGCCTCCGATGGCTCAACTATTTGAGGCCTAACATTAAGCGGGGGAACATAACGGAGGAGGAGGAAAAGCTCATCATCATACTCCATAAGCTCCTTGGAAACAGATGGTCTCTAATTGCAGGAAGACTGCCAGGGCGAACAGATAATGAAATCAAGAACTACTGGAACACAACATTACACAAGAAGGTGGATGGCCAGCCGACTCAAAAATCCAAATCGAAGCACAAGCAAACCAAGTCC…
		Protein	MGRKPCCIKEGLNKGAWTASEDQILVSYIKAHGEGNWRNLPIRAGLKRCGKSCRLRWLNYLRPNIKRGNITEEEEKLIIILHKLLGNRWSLIAGRLPGRTDNEIKNYWNTTLHKKVDGQPTQKSKSKHKQTKSMLEPPLTNPNVTTSVAVVRTKARRCTKAFFLHDQCLPSPPNHQPPLEFATKESQSSLDTAESNDSLNGPLNDGFFHAMAEGHQSGDSTMQEGDSISWTMSFDDARLFDGPALMDWTGLDCFEPNFTTHLMSSEPFLHSEEEWFPWT
CnMYB10	CCG001788.1	CDS	ATGGAAGAGGCAAACAGCAGCTCCTTGTGGAGTCGGGAGCAGGAAAAGGCATTTGAGAATGCCCTGGTGACTCATCCTGAGGATTGCAGTGATCGGTGGGAGAAAATTGCGGCCGATGTGCCTGGAAAAACTCTTGAGGATATCAAGCACCACTACGAGCTTTTAGTGGAAGACATCAATGCCATCGAATCTGGACGAGTTCCTGTACCTTGCTATCCCTCTTCCTCAGATGGTGGTGACCATGCCAATGAAGGCAGCAGTGGAAAAAAGGGCGGACACTCGCATGGTGATTCTGCTCATAGTGGTAAGGCATCAAGGTCTGATCAAGAGCGTCGTAAAGGAATAGCATGGACTGAAGATGAACACAGGTTTGCTGGTTATCCTTGA
		Protein	MEEANSSSLWSREQEKAFENALVTHPEDCSDRWEKIAADVPGKTLEDIKHHYELLVEDINAIESGRVPVPCYPSSSDGGDHANEGSSGKKGGHSHGDSAHSGKASRSDQERRKGIAWTEDEHRFAGYP
CnMYB11	CCG001789.1	CDS	ATGGAAGAGGCAAACAGCAGCTCCTTGTGGAGTCGGGAGCAGGAAAAGGCATTTGAGAATGCCCTGGTGACTCATCCTGAGGATTGCAGTGATCGGTGGGAGAAAATTGCGGCCGATGTGCCTGGAAAAACTCTTGAGGATATCAAGCACCACTACGAGCTTTTAGTGGAAGACATCAATGCCATCGAATCTGGACGAGTTCCTGTACCTTGCTATCCCTCTTCCTCAGATGGTGGTGACCATGCCAATGAAGGCAGCAGTGGAAAAAAGGGCGGACACTCGCATGGTGATTCTGCTCATAGTGGTAAGGCATCAAGGTCTGATCAAGAGCGTCGTAAAGGAATAGCATGGACTGAAGATGAACACAGGTTTGCTGGTTATCCTTGA
		Protein	MEEANSSSLWSREQEKAFENALVTHPEDCSDRWEKIAADVPGKTLEDIKHHYELLVEDINAIESGRVPVPCYPSSSDGGDHANEGSSGKKGGHSHGDSAHSGKASRSDQERRKGIAWTEDEHRFAGYP
CnMYB12	CCG001815.1	CDS	ATGGTTTCTGTTACCGCCAAGCCGGCCGACGGTGGAGGAGCGGCGGTGCTCTTCTTCTCCGAGCCTCACCACTACAAGCAGCCCAGCAGCCCCATGGCACTCCCCGCGCTGGCCGGTGGCGGCTCCCTCCCTACTCCCTCCGCCGCCGCGGCCACCACCGCGTCGTCGTCCGACGACCCCAGCAAGAAGATCCGGAAGCCGTATACTATCACCAAGTCCAGGGAGAGCTGGACGGAGCATGAGCACGACAAGTTCCTCGAGGCCCTCCAGCTTTTTGATCGTGACTGGAAAAAGATAGAAGCATTTGTTGGCTCAAAGACAGTCATCCAGATAAGGAGCCACGCACAGAAATACTTTCTGAAGGTTCAAAAGAATGGGACTAGTGAACATGTACCACCT…
		Protein	MVSVTAKPADGGGAAVLFFSEPHHYKQPSSPMALPALAGGGSLPTPSAAAATTASSSDDPSKKIRKPYTITKSRESWTEHEHDKFLEALQLFDRDWKKIEAFVGSKTVIQIRSHAQKYFLKVQKNGTSEHVPPPRPKRKAAHPYPQKASKNAPLIPQAMAPIQASSCLLEPGYALTTDASSVLRNSTTSATVSPRAHSSFQPLNASNAIKDDVAPTGAIMANNCCSSTESPSITWQTCETTDQENHVPSLRVMPDFTEVYGFLGSVFDPNTSGHLKKLKEMDPIDIETVLLLMKNLSINLISPEFEPHRRLLSSYSAGTKEVKPGSDNKSPQVSETMNTSFMVKGE
CnMYB13	CCG002026.1	CDS	ATGGAGACGGCAGCCGACTCCGATCCTACTCCTCTGTCGTCATCTCCGCCTCCTCCCTCTCCTCCTCCTCCTCCTACTGCTGCTGCAGTGGAATCAGCTACTAAATCGCCTGCCGCAGACGGAGGAACGAACGAACCCGGAGCAGCAGCGGCGGCGGAAGGATCGGCCTCTGGAGGCGGCGGCGGTGGCGGAGCGGCGCCGGCGGATGACCGAGTGAAGGGGCCGTGGTCGCCAGAGGAGGACGCGATACTGAGCAATCTCGTGAACAAGTTTGGGGCGAGGAACTGGAGCCTGATTGCACGGGGGATCCCCGGCCGCTCTGGAAAATCGTGCCGGCTACGGTGGTGCAATCAACTCGACCCTTACGTCAAACGCAAGCCCTTCACTGAGGAAGAGGAT…
		Protein	METAADSDPTPLSSSPPPPSPPPPPTAAAVESATKSPAADGGTNEPGAAAAAEGSASGGGGGGGAAPADDRVKGPWSPEEDAILSNLVNKFGARNWSLIARGIPGRSGKSCRLRWCNQLDPYVKRKPFTEEEDRIIIAAHAIHGNKWASIARLLEGRTDNAIKNHWNSTLRRRCFQAEQYKAATCDALQDASAEKAKGSSEESPSIGDVNSFKSLEGRDVNSKENMSDNSEDIVNGRDDTSEVRDPPYLFRPVARVSAFHPYNHVSGESCGSLLSRPVQMHGLLPQAFQNEAGVSKLLDGNCSEPQVPPRCGHGCCSIENDCHPPNSLLGPEFVEFVELPAISNQELFSVASELSSIAWLKSGLQISSSCMYSGSPGPVAPPGGPVQ
CnMYB14	CCG002096.1	CDS	ATGGGGCGGGCTCCATGTTGTGATAAGGCTAATGTGAAGAAGGGACCATGGTCTCCTGAGGAGGATGCGAAGCTAAAGGCTTATATTGAGGAGCATGGGACCGGTGGCAACTGGATTGCACTACCTCAAAAGATTGGTCTGAAGAGATGTGGGAAGAGTTGCAGACTGAGGTGGCTTAATTATCTGAGGCCAAACATCAAACATGGTGGGTTCTCGGAGCAAGAAGATCAAATCATCTGTAGCCTTTATATTAGTATTGGGAGCAGGTGGTCAATAATTGCAGCCCAATTGCCAGGGAGAACAGATAACGACATCAAGAACTACTGGAACACCAGGCTGAAGAAGAAACTCCTCGGGAAGCGAAGGGATTCCCCGCAGTCTCGCCGCCTCTCCATTAAC…
		Protein	MGRAPCCDKANVKKGPWSPEEDAKLKAYIEEHGTGGNWIALPQKIGLKRCGKSCRLRWLNYLRPNIKHGGFSEQEDQIICSLYISIGSRWSIIAAQLPGRTDNDIKNYWNTRLKKKLLGKRRDSPQSRRLSINQDTNEETNGISPDASSQALSTSALERMQLHMQLQGLYNPFSFYNNPALWPKFHPLGDKVSPIQQTDANTIAATPVQQASDATMIEPSGQNLLPIKPNMPNPMNAYIHEDRNTSTLGFPSPSSSRTTLSMDNFNTNFNAAAVGLEDELHDLLYGKNECFGRQDKQQQTAMECFKDMNGEKESMNWWATNGFDDKSSAGTWDFASNLQPDLLQEYGLGYDL
CnMYB15	CCG002256.1	CDS	ATGTCGAATAGGGTTAAGGACATGGATCGGATCAAGGGGCCGTGGAGCCCGGAGGAGGACGAGGCGCTCCATAAGCTGGTCCAGAAGCACGGGCCGAGGAACTGGTCTTTGATCAGCAAGTCAATACCGGGGAGGTCTGGGAAGTCGTGCCGGCTACGGTGGTGCAACCAGCTCTCGCCTCAGGTGGAGCACCGGCCCTTTACGGCGGAGGAGGACGAGACCATCATCCGTGCCCACCGCCGCTTCGGGAACAAGTGGGCCACCATCGCCCGCCTCCTCTCCGGCAGGACCGACAACGCCATCAAGAACCACTGGAACTCCACTCTCAAGCGCAAGTACTCCTCTGCCGCCGTCGTCCCCGCGGTCGACGACGTCGGCCTGCCCCATCAGCAATACGAC…
		Protein	MSNRVKDMDRIKGPWSPEEDEALHKLVQKHGPRNWSLISKSIPGRSGKSCRLRWCNQLSPQVEHRPFTAEEDETIIRAHRRFGNKWATIARLLSGRTDNAIKNHWNSTLKRKYSSAAVVPAVDDVGLPHQQYDAALAAAEDAAVRPLKRSSSVGPVLSSGGGLCLSPGSPSGSDLSDSSRYSHPMFSPAAAAAVSPSASRIYRPVPRTGGIVPPASSPHHHDATVVAASAINTKNDDPVTSLSLSLPGSDKPETSDLHPTNQNQLQLLAAPLSQGQAMPLHPPPPMARPSTTDNQRRQPEEERRPAFPFSAEFLAVMQEMIRNEVRSYMSGLEQSGMMCMQPPQESIHNAVIKRIGITKIE
CnMYB16	CCG002985.1	CDS	ATGGGGAAACACTCCTGCTGCTACAAGCAGAAGCTAAGGAAAGGCCTCTGGTCTCCGGAGGAGGATGAGAAGCTCCTCAAGCACATCACTAAATATGGCCATGGGTGTTGGAGCTCTGTGCCCAAGCTAGCAGGTCTTCAAAGGTGCGGAAAGAGCTGCAGGTTAAGGTGGATAAATTATCTGAGGCCTGATCTCAAGAGAGGGTCATTTTCGCAGCAGGAGGAGAACCTCATCATCGAGCTCCATGCGGTCTTGGGCAACAGATGGTCTCAAATTGCAGGTCAGTTGCCAGGGAGGACCGACAACGAGATTAAGAACCTGTGGAACTCCTGCATCAAGAAGAAGCTAAGGCAGAGAGGCATTGATCCCAACACCCACAAACCGCTTTCTGAGACCCAA…
		Protein	MGKHSCCYKQKLRKGLWSPEEDEKLLKHITKYGHGCWSSVPKLAGLQRCGKSCRLRWINYLRPDLKRGSFSQQEENLIIELHAVLGNRWSQIAGQLPGRTDNEIKNLWNSCIKKKLRQRGIDPNTHKPLSETQGGEDKALTISDKTSGSSELKPRAPTSGNLNSTVPEPAPPSMSVAEKNQTEKSSSKNLVAPTKDFFLDRFAASHESSNSVDYFPFRNSAYSPNLSMHQNLPLWFNQNSRLFNMSTELNCNMISTAVPSGSKSIVISTSMDLKPTVMSIAEDEPLQGFQYLEAGNSSNNSASSGNASSGTELQSNNSFFDSSIFQWPDLVLNKEDQIQLGGEPEDLKWSEYLNGAISPSTDFQNQSQLFYGAVKEANQFSIDEFRSWLQPPELFGKDF…
CnMYB17	CCG003284.1	CDS	ATGAGATGCAACAAGAGCTGTAGGCTGAGATGGACTAATTACCTGAGGCCAGGGATCAAGAGAGGCAACTTCACAGAAGAAGAGGAGAAGCTCATTATCCATCTCCAAGCCCTTCTTGGCAATAGATGGGCAGCTATAGCTTCTTATATCCCAGAGAGAACTGATAATGATATCAAGAACTATTGGAACACCCATTTGAAGAAGAAGCTAAAGAAGCTCCAAGCTGGCGATGGAAGCCCGACGAGTGGCGGGCCTTCAAGCGATCGATCTGTTTCCAAAGGCCAGTGGGAGAGGAGGCTCCAAACTGACATCCATATGGCAAAGCAAGCTTTAAGGGAGGCACTGTCTTTAGGCAATCCCAATTGCCAAACTGAATTGAAGTCCTTCAAACAACTAAGC…
		Protein	MRCNKSCRLRWTNYLRPGIKRGNFTEEEEKLIIHLQALLGNRWAAIASYIPERTDNDIKNYWNTHLKKKLKKLQAGDGSPTSGGPSSDRSVSKGQWERRLQTDIHMAKQALREALSLGNPNCQTELKSFKQLSQPATSSSTTNYASSTENISRWLQGWMKNPPKPIAAQSNSEYKLHSIKTMVGTDSSSSEESASAANINGGTVSPTVLESLLNVGSSTPEMSETSLFQGESKPTSEAQVQLSLLETWLLDEVLVPVKVELVDMPVGDTTELI
CnMYB18	CCG003501.1	CDS	ATGAAGATGTCTTTGGAGAAGGATGAGACACTGAGAAAAGCAGTTGAAGCTTACAAGGGAAGATGTTGGAAGAAAATAGCTGAGTTTTTTCCTGATAGAACAGAAGTGCAATGTCTTCATCGGTGGCAAAAGGTTCTCAATCCTGAACTAATAAAAGGTCCATGGACTCCAGAGGAAGATGAAAAAATCATTACTCTTGTACAGAAGTATGGGCCAACAAAATGGTCTGTTATAGCTAAATCTCTGCCTGGCCGCATTGGGAAACAATGTCGGGAGAGGTGGCATAATCATTTGAACCCTATGATAAAAAAGGATGCTTGGACAGCAGAGGAGGAACTTGCTCTCATGAATGCTCACCGCATACATGGAAATAAATGGGCAGAAATTGCAAAAGTTTTA…
		Protein	MKMSLEKDETLRKAVEAYKGRCWKKIAEFFPDRTEVQCLHRWQKVLNPELIKGPWTPEEDEKIITLVQKYGPTKWSVIAKSLPGRIGKQCRERWHNHLNPMIKKDAWTAEEELALMNAHRIHGNKWAEIAKVLPGRTDNSIKNHWNSSLKKKLDFYLATGKLPPVPNPGVHGGSKVMVNQASGQLFLSLNKGSDTSTEALSETAGSAHSCLPSESCKLEEHRESLEPITVQISPSEAFTGVQIIGLNTSAAECQARTLQVDNLCNGSDPGVRLENCGNAGEIDKDDKIPGIALNSELSSTFGSLCYKPPQLEDLGLSVASTLLSTYDPAQQSYSSGTVTSPIGYSTPPFVSGKSSGQHSAESVLKSAARSFPNTPSILRRRKREGSTPLPPDITVRTDR…
CnMYB19	CCG003573.4	CDS	ATGGTCTCCGTCAACGCTAAGCCGGCCGACGGTGGAAGCGGTGGAGGAGCGGCGGTGCTCTTCTTCTCCGACCCTCACCACCACCACCAGCCGCCCAGCGGCCCACCCATGGCTCTCCCCGGCATCGCTGGTGGCGCCGCCCTCGCTGCTCCTGCCACCGCCGCCACCTCGTCGTCGTCCGACGACCCGAGCAAGAAGATCCGGAAGCCGTATACTATCACCAAGTCCAGGGAGAGCTGGACGGAGCAGGAGCACGACAAGTTTCTCGAGGCTCTCCAGCTTTTTGATCGTGACTGGAAAAAGATAGAAGCATTTGTGGGCTCAAAGACAGTCATCCAGATAAGGAGCCATGCACAGAAATACTTTTTGAAGGTTCAAAAGAATGGAACAAGTGAACAT…
		Protein	MVSVNAKPADGGSGGGAAVLFFSDPHHHHQPPSGPPMALPGIAGGAALAAPATAATSSSSDDPSKKIRKPYTITKSRESWTEQEHDKFLEALQLFDRDWKKIEAFVGSKTVIQIRSHAQKYFLKVQKNGTSEHVPPPRPKRKAAHPYPQKASKNAPLTPQATAPLQTSSMLEPGYALTTDTSILRNSTTSATVSSWAHSSVQPVSATHAIKVGYNGYANIVTYIDDVGPTGAVVANNCSCSSTESPSITWTTCEATDQENHAPSLHVMPDFAQVYSFLGSVFDPNTSGHLQKLKEMDPIDVETVCHHQAQSCYSF
CnMYB20	CCG003753.1	CDS	ATGGGCAGGTCCCCTTGCTGCGAGAAGGCTCACGTCAACAAGGGTGCATGGACTAAGGAAGAGGACCAGCGCCTCATCGCCTACATCAAGGCCCATGGCGAAGGTTGCTGGCGATCCCTCCCGAAAGCTGCAGGCTTGCTTCGATGCGGCAAGAGTTGCCGCCTTCGTTGGATAAACTACCTCCGGCCGGACCTCAAGCGAGGCAACTTTACCGAGGAGGAGGACGAGCTTATTATCAAACTCCATGGCTTTCTTGGAAACAAATGGTCTCTAATAGCTGGGCAATTACCTGGTCGGACTGACAACGAGATCAAAAACTACTGGAACACCCACATCAAGCGTAAGCTCATCAGTCGGGGGCTCGACACCAAGACCCACCGTCCACTCACCGGAGATACC…
		Protein	MGRSPCCEKAHVNKGAWTKEEDQRLIAYIKAHGEGCWRSLPKAAGLLRCGKSCRLRWINYLRPDLKRGNFTEEEDELIIKLHGFLGNKWSLIAGQLPGRTDNEIKNYWNTHIKRKLISRGLDTKTHRPLTGDTQLNTSTQPQLVTMTTDVASKPLTDLVDDGHSSGISIDEDRCLDLNLDLSISLPYTSSKPSTSSEVLMPLTAAEAGTPTSVPPYTNHLLMLPFGVPKQ
CnMYB21	CCG004236.1	CDS	ATGGGGAGGATTCCGTGCTGTGAGAAAGACAACGTGAAAAGAGGTCAGTGGACCCCCGAGGAAGACAACAAGCTCTCCTCCTACATCGCCCAGCACGGCACCCGAAACTGGCGCCTCATCCCAAAAAATGCCGGCCTGCAGCGATGCGGGAAGAGCTGCCGGCTCCGGTGGACCAACTACCTCCGACCAGACCTCAAGCACGGCGAATTCTCCGAGTCCGAGGAGCAGACCATTGTCAAGCTCCACTCCGTTGTTGGAAACAGGCAGTGGTCGTTGATAGCAGCTCAGCTTCCAGGGCGCACGGACAACGACGTCAAGAACCACTGGAATACCAAGCTCAAGAAGAAGCTCTCCGGGATGGGGATCGATCCAGTGACACACAAGCCTTTCTCCCACCTC…
		Protein	MGRIPCCEKDNVKRGQWTPEEDNKLSSYIAQHGTRNWRLIPKNAGLQRCGKSCRLRWTNYLRPDLKHGEFSESEEQTIVKLHSVVGNRQWSLIAAQLPGRTDNDVKNHWNTKLKKKLSGMGIDPVTHKPFSHLMAEIATTLRPPQVAHLAEAALGCFKDEMLHLLTKKRIDFVGPATPAISGDPRVAYNADANVNDDKEDTIQKIKMGLSRAIMQEPNNDKAWTMMGPTGEPSDGLAGMCDMYPAAGDGFRYGGTAYGNDGEGSAWSQSLCTGSTCTGGAADQHGSGTHEKGEDDDGEEAEGGKAARKGDTSMFGSDCVLWDLSDDLMNPIV
CnMYB22	CCG004525.1	CDS	ATGGACTTCAATAATATGGAAACTGTTTCAGCAGGAAGGATCGATGGGCTTGTAGAGAAGAGCGCCCGTTCTCTCCGGCCTGCTCCACCATTGACACCACTCCAAAGGTTTCTGGCCAGTTCGTGCCATGGTGAACTTCGCCTCGTGAAGAGCCCTATAGACAAGCTGGAGCGGAAGGCAGAGATACCTCTTGGTGTAATTGGCGTTCCTCCGGATGAGATGTTGTTGAATGATTTCAGCTTTTATGGTGATGGTAAGAATGCTATCATCAGAAGCAACAATTGTGGAGAAGGGAATGGGGTGAAAGGCAGCTCATCTACAACAGTTGCTGCAGCTTCTGCTGTTGTGAAAGGGCAATGGACTGTTGAGGAGGACAGGATGTTGGTAGGATTGGTGAAG…
		Protein	MDFNNMETVSAGRIDGLVEKSARSLRPAPPLTPLQRFLASSCHGELRLVKSPIDKLERKAEIPLGVIGVPPDEMLLNDFSFYGDGKNAIIRSNNCGEGNGVKGSSSTTVAAASAVVKGQWTVEEDRMLVGLVKQHGVRKWSQIAKKLVGRSGKQCRERWHNHLRPDIKKDTWTEEEERLLVEAHKKVGNRWAEIAKHIPGRSENSIKNHWNATRRRQNAKRRSKRKTAQGGRCRPSILHEYVRSKMLDLRDDCATTKITPSAAPPSPPYQHYHITFPNVQEPSISTTTQMEDPMPFMEAFLDRSATGSAEEGEFHVGDVQERPPGMLDPLDVLDFDDGDYLMAGVDEWQCMSLAPSPSLDIFQSEANGPSTAVPDGTTSTKSAAPLFSDNYISYLLNGA…
CnMYB23	CCG004542.1	CDS	ATGGTGACGAACTCTTGGATGCAAGTTCTCACCCCGAGGGCTCCGTGCTTCCCCAACTCAAGCTGGCTTCCTGGCCCGAAGAGGACCGGGAATTGGACCCAAGAGGAGAACAAGCGGTTCGAGGATGCCCTGGCGCACTTCGACGGGGACACCCCTGACCGATGGGAGAGGGTGGCGGCCATGATCCCGGGGAAGTCGGTGCGGGATATCATCACCCATTACAGGGACTTGGAGGACGACGTGAACGACATAGAAGCTGGCCGGATCCCGTGTCCTGGCTACACCTCTTCCTCTTTTACCTTGGATTGGGAGAACAGCCATGGGTATGAAGGGTTCAAGCCATCCTACTGCGTCGGCGGGAAGAGGTCAGGAGGGAGGCCGGATCAGGAGAGGAAGAAA…
		Protein	MVTNSWMQVLTPRAPCFPNSSWLPGPKRTGNWTQEENKRFEDALAHFDGDTPDRWERVAAMIPGKSVRDIITHYRDLEDDVNDIEAGRIPCPGYTSSSFTLDWENSHGYEGFKPSYCVGGKRSGGRPDQERKKGVPWTEEEHKLFLLGLQKYGKGDWRNISRNFVITRTPTQVASHAQKYFIRLNSGGKDKRRSSIHDITTVNLPNNGPPSPSQASVLAKRSSSAAATGISDQFSVMVDPNQPNEAAGVFSPSPHGNPFMHPPYEITTYGMKLPAQNSQRGSLQDSMVGDHNMLFQMHPRG
CnMYB24	CCG004580.1	CDS	ATGGAGACGGAGCCGGAGACGGCGACGGCGACGGCGACCGACTCCGCCCCTCCTCCTCTGCCGCCGCCGCGGCCATCTCCCCTTTCCTCTTCTTCTCCTCCTGCTCCCTCTGCTGCCGTAGAGGAATCTACTTCCAAATCCCCCGCCGCAGAGGGAGGAGCGAAAGATCCCGGGGTGGGGGCGGCGGGAGGATCAGCCAGTGACGGCGTGGGTGGTGCGGGAGCGGCGCCGGCGGATGATCGAGTGAAGGGGCCGTGGTCGCCGGAGGAGGACGCGTTGTTGAGCAATCTGGTGAAAAAGTTCGGGGCGAGGAACTGGAGCCTGATCGCACGGGGGATCCCTGGCCGCTCTGGCAAATCGTGCCGTCTCCGTTGGTGCAACCAACTCGACCCTTACGTC…
		Protein	METEPETATATATDSAPPPLPPPRPSPLSSSSPPAPSAAVEESTSKSPAAEGGAKDPGVGAAGGSASDGVGGAGAAPADDRVKGPWSPEEDALLSNLVKKFGARNWSLIARGIPGRSGKSCRLRWCNQLDPYVKRKPFTEEEDRIIIAAHAIHGNKWASIARLLEGRTDNAIKNHWNSTLRRRRFLAGQYKAAACDAVQDASAEKAKESSEGSPSIGDVNSVRSLEGRDINSRENISDNSENMVHVGDGPSEVKDPPYLFRPVARVSAFRPYNHVSGPLLSGPVQMHGLIPRAFQAGGGVCRLLDGNCSEPQVPPRCGHGCCSIQNIEHPRNSLLGPEFVEFVELPPMSNQELFSAASDLSSIAWLKSGLQIGSSCIYRGSPGQIAPPRGHVQ
CnMYB25	CCG004665.1	CDS	ATGAAGGAAAGGCAGCGGTGGAGAGCTGAGGAGGACGCAATCTTGCGCGCATACGTGAAGCAGTATGGACCCCGGGAGTGGAACCTCGTGTCCCAGCGGATGAACGTGGCTCTTCACAGGGATGCCAAATCCTGCTTGGAGAGGTGGAAGAACTACCTTAAGCCAGGGATCAAGAAGGGCTCTCTTACCGAGGAGGAGCAGCGCCTTGTGATCAAGCTCCAGGCTAAGCACGGTAACAAGTGGAAGAAGATCGCCGCGGAGGTGCCGGGCCGCACCGCCAAGAGGCTTGGCAAGTGGTGGGAGGTCTTCAAGGAGAAGCAGCAGAGAGAGCAGAGAGAGAGCAGCAAAGCTGTTTTGAGCTCCTTCGAGCAGGGAAAATACGATCGCATTCTCGAGAAC…
		Protein	MKERQRWRAEEDAILRAYVKQYGPREWNLVSQRMNVALHRDAKSCLERWKNYLKPGIKKGSLTEEEQRLVIKLQAKHGNKWKKIAAEVPGRTAKRLGKWWEVFKEKQQREQRESSKAVLSSFEQGKYDRILENFAEKLVKEHRITPLLMAAPLLPPWLSNSNSSHRPSSPSVTLTLSPSTVPPASIPWLQTERGADNSLGLASSQQNMVSGVPSVDGQTVSELVECCRELEEGHRAWVAHKKEAAWRLKRVELQLESEKACKRREKIEEIEAKVRALREEQQRGLERIEAEYKEQISGLRRDAEVKEQKLAEQWAAKHTRLTKFLEQMGCRQWSGTEMNGR
CnMYB26	CCG004763.1	CDS	ATGGATAAGAAGATAAACAGCAGCGAGGAGGCTGAGGTGCGGAAAGGCCCATGGACCATGGAGGAAGACCTTATCCTCATTAACTACATAGCAAACCATGGTGAGGGTGTTTGGAACAACCTCGCTCGGTCTGCGGGTTTGAATCGCACGGGGAAGAGCTGCCGGCTTCGGTGGCTGAACTATCTGCGGCCTGACGTCCGGCGAGGGAACATCACGCCCGAGGAGCAGGTGCTGATCATGGAACTCCATGCTAGATGGGGAAATAGGTGA
		Protein	MDKKINSSEEAEVRKGPWTMEEDLILINYIANHGEGVWNNLARSAGLNRTGKSCRLRWLNYLRPDVRRGNITPEEQVLIMELHARWGNR
CnMYB27	CCG004936.1	CDS	ATGGGGAGACCACCTTGTTGTGACAAAGTTGGTGTGAAGAAGGGCCCTTGGACTCCAGAAGAGGACATCATCTTAGTCTCCTACATCCAAGAACATGGTCCTGGGAACTGGAGGGCTGTTCCTACCAACACCGGGCTAATGAGATGCAGCAAGAGCTGTAGGCTTAGATGGACGAACTACCTTAGGCCAGGGATCAAGCGTGGCAACTTCACCGATCAGGAGGAGAAGCTCATCATCCACCTCCAAGCTCTTTTAGGCAATAGGTGGGCAGCCATAGCTTCTTATCTCCCGGAGAGAACAGATAACGACATCAAGAACTACTGGAACACCCATCTGAAGAAGAAGCTCAAAAAGCTTGAAACTGGTGCTGAAGGCCAGACAAGCAGTGGCGTCTCAAGC…
		Protein	MGRPPCCDKVGVKKGPWTPEEDIILVSYIQEHGPGNWRAVPTNTGLMRCSKSCRLRWTNYLRPGIKRGNFTDQEEKLIIHLQALLGNRWAAIASYLPERTDNDIKNYWNTHLKKKLKKLETGAEGQTSSGVSSHKSISKGQWERRLQTDIKTAKQALCEALSVEKLNSLSNYSKASSNCYNWSTTPSTYASSTENISRLLEGWTRNSTRPGACQANSGSIKTETASSQGTPSAADCIPSPEPLESLFGLNSSSTEASETSLLGEESKPVLEAHEPFSFFESWLLDESVGHGQLSLLDMALDDAPEILF
CnMYB28	CCG005015.1	CDS	ATGGGAAGGTCTCCATGCTGCGAGAAAGCTCATACCAACAAGGGAGCATGGACCAAGGAGGAAGATGACCGTCTCATCGCCTACATCCGGGCCCATGGGGAGGGATGCTGGCGCTCCCTCCCCAAGGCTGCCGGCTTGCTCCGTTGCGGCAAGAGCTGCCGCCTCCGCTGGATAAACTACCTGCGCCCCGATCTCAAGCGCGGCAACTTCACCGAGGAAGAGGATGAGCTCATCATCAAGCTCCATAGCCTTCTTGGCAACAAATGGTCTCTCATAGCGGGGAGGTTGCCAGGGAGGACCGACAACGAGATAAAGAACTACTGGAACACACATATTAGAAGGAAGCTGTTGAGCCGGGGAATTGACCCTGCCACCCACCGTCCGATCCATGCACCTCTT…
		Protein	MGRSPCCEKAHTNKGAWTKEEDDRLIAYIRAHGEGCWRSLPKAAGLLRCGKSCRLRWINYLRPDLKRGNFTEEEDELIIKLHSLLGNKWSLIAGRLPGRTDNEIKNYWNTHIRRKLLSRGIDPATHRPIHAPLSDFTITFAKGEKKDVGILRRDEEKTRSSCSSEESAPWRQYRCPDLNLELSISPPFQQPVEPIKGKRRLCFTCSLGLQRTKKCKCNGFLGLGAGVLDYRTVEMK
CnMYB29	CCG005191.1	CDS	ATGGGGAGGGCTCCATGTTGTGACAAAGCCAATGTGAAGAAAGGGCCTTGGTCTCCAGAGGAAGACAGACAGCTCAAGGAGTACATCGAGAAGTATGGCACTGGTGGAAATTGGATTGCTCTTCCTCACAAAGCTGGCCTGAAGAGATGTGGCAAGAGCTGCAGGTTGAGATGGCTCAACTATCTGAGACCAAATATTAAGCATGGGGACTTCACTGATACTGAGGACAGGATGATCTGCAACCTTTATGCTAGCATTGGAAGCAGGTGGTCCATCATAGCTTCTCACTTGCCAGGAAGGACCGACAATGATATAAAGAACTATTGGAACACCAAACTGAAGAAGAAACTCTTTGGGTTCCCATCATCCCAAAGAAAGCCCCATCAACAGCAGCAGCAG…
		Protein	MGRAPCCDKANVKKGPWSPEEDRQLKEYIEKYGTGGNWIALPHKAGLKRCGKSCRLRWLNYLRPNIKHGDFTDTEDRMICNLYASIGSRWSIIASHLPGRTDNDIKNYWNTKLKKKLFGFPSSQRKPHQQQQQQQHLFSSNLGTRSVSFSSPLSLEGMQISHYLLNPIATPTFSSPLPQGSMHQYRVKDNSSLLMFGSEQSCSSSDGSCNQISYGSNVDYELCNVGQQMGSLDSFLHCGSAEAEKLLLAGGEASLEYNMDEIKPLVSPINWYSNPFGDDLSSPTAKDSSCKSQGRAMYYY
CnMYB30	CCG005518.1	CDS	ATGGGTAGGGCTCCCTGCTGCGACAAGGCTATTGTGAAGAAGGGTCCATGGTCTCCTGATGAAGATGCAAAGCTCAAGGCTTACATCGAGGAGCATGGAACTGGTGGCAATTGGATTGCTCTTCCTCATAAGATTGGTCTAAACAGGTGCGGGAAAAGCTGCAGACTGAGATGGCTGAACTATCTAAGGCCTAACATCAAACATGGTGGTTTCTCAGAAGAAGAAGACCACATCATCTGCAGCCTCTACATAAGCATTGGGAGCAGGTGGTCTATAATAGCAGCCCAATTGCCAGGGAGAACGGATAATGACGTCAAGAACTACTGGCATACCAAACTGAAGAAGAAGCTGGTCGGAAGGCGGAGAGATCGACCTCATTCCTGCCACCTCTCCTCCACC…
		Protein	MGRAPCCDKAIVKKGPWSPDEDAKLKAYIEEHGTGGNWIALPHKIGLNRCGKSCRLRWLNYLRPNIKHGGFSEEEDHIICSLYISIGSRWSIIAAQLPGRTDNDVKNYWHTKLKKKLVGRRRDRPHSCHLSSTDSKEPSNDIDHNKNLQSLSTSALERLQLHLQLQGLHHPFAFYNNPLLWPNLLPPGERTLQSQHSNVSNETVVKPPSSTMSPIQPIPLDSMNGDITENFDGATLNGHCSTTSTTVFINEQSNSKLNAVEAELHDLLYGGKDCLKEMDGEAEGMNWWYLDDDGKSQMSSLGSSYNLHDDLMVQQYVLPYD
CnMYB31	CCG005551.1	CDS	ATGGCCTCCGGTTCTATGAGCCTCTCTCGCACCTCAGACTCCTCCTGGACCCTGAGGGAGAACAAGAGGTTTGAGGAGGCCCTGGCAAAGTATGACAAGGACACCCCAGACCGCTGGTACAAAGTAGCCCAGGCCGTGGGCAGTAAGTCGGTCCAAGAGGTGAAGCGCCACTATGAACTGCTCATCAGGGATATCAATTACATCGAAACGGGCCATGTCTCGTTTCCCAACTAG
		Protein	MASGSMSLSRTSDSSWTLRENKRFEEALAKYDKDTPDRWYKVAQAVGSKSVQEVKRHYELLIRDINYIETGHVSFPN
CnMYB32	CCG005552.1	CDS	ATGGCCTCCAGCTCAATGAGCTCCTCACGCACCACAGACACCTCCTGGACCGCAAGACAGAACCAGCTGTTTGAGGATGCTCTGGCGAAGTATGACAGGGACACCCCGGACCGCTGGCAGAAAGTGGCCGATGCCGTCGGCAATAAGTCGGTCGAAGAGGTGAAACGCCATTATGAACTGCTGATCAAAGATCTCAATGACATCGAGAGCGGCCGTGCGAGGTACCGCAACTAA
		Protein	MASSSMSSSRTTDTSWTARQNQLFEDALAKYDRDTPDRWQKVADAVGNKSVEEVKRHYELLIKDLNDIESGRARYRN
CnMYB33	CCG005603.1	CDS	ATGTCCTTGCAACAGTGTGGTGGAAGTGAAGGCATGGAAACCAGGTGTGGCTTTAGGAACTACTCTTCCTCTCCTTCCTCTTCCAAGGGGGTGTTTGCTGACATAAGTTCCCTCTCCATCAACCCAACCACCTCAGCCGGGGATCATCCTTGCACCAAGAGCTCTGAGAAGACCTCTTGGACCTTCCCTTTTATGCAGAAAAGCGAGGTGGGGCACAAGTGTTCCGATGGCAGTGATGGCTCAGGAGAGAAGGAGCCTAGTGCCATTGGAGAGGAGAGCCCGGATGGAGAGAACACCACCAATGAGGGCTCACTGGGTGGGAAGGAGACTGTTGACTGTGGTCAGTCAAAGCTCTGCGCCAGAGGCCATTGGAGGCCTGCAGAGGATTCCAAGCTCAGA…
		Protein	MSLQQCGGSEGMETRCGFRNYSSSPSSSKGVFADISSLSINPTTSAGDHPCTKSSEKTSWTFPFMQKSEVGHKCSDGSDGSGEKEPSAIGEESPDGENTTNEGSLGGKETVDCGQSKLCARGHWRPAEDSKLRELVAIYGPQNWNLIAEKLEGRSGKSCRLRWFNQLDPRINRRAFSEEEEEKLMAAHRLYGNKWAMIARLFPGRTDNAVKNHWHVIMARKYREQSNAYRRRKLSQAVQRRLEEGATTTTTAAVCAFGRCPSPSFTFPAAIHGSIGSHHMTLGVGDSLSSHNGFYTQKTPFDFFSGLSLLSHFVLLVLLLLL
CnMYB34	CCG006129.1	CDS	ATGCATGGCAGGTGGTCCAAAATAGCTTCTTATTTCCCAGGCCGCACCGATAATGAAATCAAGAACCATTGGAACACTCGAATCAAGAAGAAATTGAAGCTCCTGGGATTGGACCCTGTGACCCACAAGCCTCTTGAACAGCCTGCAAAATGTGACGGCATAATGAGTGACTCTGCTTCAGAATCTTATCCCTCACAAGTCCAAGAAAAGGGCATAGAGATTATGGACTTGGTTTCTAGTAATAACCAAGAAGAACTTCTGGTGAAAAATGAGAAACAAAAGGAGGTCCAATTTGACTCCAATGACACTGAAGTTCTTTTGCATGGGAATGTGATGCCATGGGAAAACTTGGACATTGAAGAGATGAAGCCTCGGCCCGACCCTTCGAGCGGCTCCAGC…
		Protein	MHGRWSKIASYFPGRTDNEIKNHWNTRIKKKLKLLGLDPVTHKPLEQPAKCDGIMSDSASESYPSQVQEKGIEIMDLVSSNNQEELLVKNEKQKEVQFDSNDTEVLLHGNVMPWENLDIEEMKPRPDPSSGSSASFSIDDTLYPSVQRESSLEASNLCWFDTIDSFPSWEALYPLEDIFPFGKFP
CnMYB35	CCG006567.1	CDS	ATGGGTAGAAGACCTTGTTGCTCCAAGGTGGGACTCAATCGAGGAGCATGGTCTGCTCACGAGGATAAGATCCTCGCCGATTACATTAAAGCCCATGGCGAAGGCAAATGGAGAGACCTCCCAAAGAGAGCAGGGTTGAAACGTTGCGGTAAGAGCTGCCGGCTCCGATGGCTGAACTATCTGAGGCCTGACATCAAGAGGGGTAATATTTCCCCTGATGAAGAGGATCTCATCATCAGACTCCACAAACTCCTTGGCAACCGATGGTCGCTCATAGCAGGAAGATTGCCAGGGCGAACAGACAATGAGATAAAGAATTATTGGAACACTAAGCTCGGCAAGGAGGTAAAGACCATCCCGGAACAATTAAATGAAGAGAGAGATCATGGTAAACTAAAA…
		Protein	MGRRPCCSKVGLNRGAWSAHEDKILADYIKAHGEGKWRDLPKRAGLKRCGKSCRLRWLNYLRPDIKRGNISPDEEDLIIRLHKLLGNRWSLIAGRLPGRTDNEIKNYWNTKLGKEVKTIPEQLNEERDHGKLKQRKSKASLRTEAPKELGEQSHPVIRTKAVRCTKVYIPQHQDDRMAGQNLEPRSNEQALESMLEDVDPADFFVDFDMQDLLLEVPADDVSRVCRNEPREDSNGVHGREGSNRMLSPRSGLSCHFHGAMLEEWRDGDGLQSKLASELNALASLLDLEE
CnMYB36	CCG007223.1	CDS	ATGCATGTGGATGTCAAAACTAAATCTACATGTGCCCTACAGTTGAATGAAGTGAGTTCATATGGGGATGAACATATTCCTAAGGTAAGAAAACCATACACATTAACAAAACAGCGAGAGAAGTGGACTGAAGAAGAGCACAAGAAGTTTCTGGATGCTCTACAACTGTATGGGCGTGCCTGGCGTCGCATTGAAGAACACATAGGCACCAAGACCGCTGTTCAGATTCGAAGCCATGCTCAGAAGTTTTTCTCTAAGGTGGTGCGAGAATCAGCTGGTAACAGTGCAAGTACCTTGCAGCCTATCGAGATTCCTCCTCCTCGGCCAAAGAGGAAACCACTGCACCCATATCCTCGTAACCTGGGTCGTACATCCAGCAACGGAATCCCAGTTCTGAAG…
		Protein	MHVDVKTKSTCALQLNEVSSYGDEHIPKVRKPYTLTKQREKWTEEEHKKFLDALQLYGRAWRRIEEHIGTKTAVQIRSHAQKFFSKVVRESAGNSASTLQPIEIPPPRPKRKPLHPYPRNLGRTSSNGIPVLKQLEKPSLQIPSPNEQENGSPTSVLSTIGSANLGSTFLNLPDSCTSPVASAAESNEQDDGDQSPTMSVGEENKSQSLASGAIWLTIGEQPAEELGQHTDGHVHTEEISSMEAPETNLKLFARTVLVSDSDKPSSSSTGDMVQFVKPSPTVDLEIHHGSSDVNLHAPTELPLQSATHEDLSEVQGRAWNPWDGGMHPLIYGLPFVGENTTVTTFLSLPWWCFCRNLPFLFIHQQNTSITKHPPQSWTGRVDDKEIQRECSWTGSNTAS…
CnMYB37	CCG007389.1	CDS	ATGGTGAAGAAGACAGAGAGAGGAGGGAAGAAGGGGGTGGTGATGGTAAACAAAGGGGCATGGACTGCTGAGGAGGACCAGAAACTTGTGGACTACATTAGAGCTCATGGTGATAAGAAGTGGAGAACTCTCCCTGCCAAAGCTGGGCTTAATAGGTGTGGGAAGAGCTGCAGGTTGAGATGGCTGAACTACCTCAGGCCTGGGATAAAAAGAGGGAATATATCTGAAGACGAAGAGGATCTCATTATTCGACTCCACAACCTCCTGGGCAACAGATGGTCTCTAATTGCTGGAAGATTGCCTGGCCGGACAGACAACGAGATAAAGAATCACTGGAATACTCACTTGAGCAAAAAACCATTAACAATCGATGATCTAAACCTTAAGCAGGACACGAAA…
		Protein	MVKKTERGGKKGVVMVNKGAWTAEEDQKLVDYIRAHGDKKWRTLPAKAGLNRCGKSCRLRWLNYLRPGIKRGNISEDEEDLIIRLHNLLGNRWSLIAGRLPGRTDNEIKNHWNTHLSKKPLTIDDLNLKQDTKGHSHPSITPPEPMQGFKPTVSEEHFVAWLPENNDGSWDDLSEFDVEQLFDFTSMPGVEGNEGGSSSSELGIEDYGMTHQDGCQELIKNDLCRENGMESLDPQTARNPSDFDDFEQFIGFQDYEFFFLH
CnMYB38	CCG007475.1	CDS	ATGTTTGAAACAGGCCTGCTGAGATGCAGCAAGAGCTGCAGGCTTAGATGGACAAACTACCTTAGGCCAGGGATCAAGCGTGGCAACTTCACTGATCAGGAGGAAAAGCTCATCATCCACCTCCAAGCTCTTTTGGGCAATAGGTGGGCAGCCATAGCTTCTTATCTCCCTGAGAGAACAGATAATGACATCAAGAACTACTGGAACACCCATCTGAAGAAGAAACTCAAAAAGCTTGAAACTGGTGCTGATGGCCTGACTACCAGTCGGGTCTCAAGCCATCAGTCCATCTCCAAAGGCCAGTGGGAGAGGAGGCTCCAGACTGATATCAACACTGCAAAGCAAGCTCTTTGTGAAGCTTTGTCTCTAGAGAAGCCCAATTGCCTATCCAGCTTCAAG…
		Protein	MFETGLLRCSKSCRLRWTNYLRPGIKRGNFTDQEEKLIIHLQALLGNRWAAIASYLPERTDNDIKNYWNTHLKKKLKKLETGADGLTTSRVSSHQSISKGQWERRLQTDINTAKQALCEALSLEKPNCLSSFKASFSGSNSSTRPSTYASSTENISRLLEGWMRKSTRPGACQANSGSTQTDSACSQGTPSATNCTMSLEPLEQLFGPDSSTPEASETSLVGEERKLVLEAQEPLSLIESWLLDESVGQGQLSLLDMALDDASELF
CnMYB39	CCG007489.1	CDS	ATGGGTTCTCTCTCCCTAAATCCAACTTCTTCAGTGGGGAGTAATTGCTCCAACAAGGGCTCAGAGAAGACCTTTTGGACTTCCTCTTTTATGAGGAACTACATTGGACTAGAAGACCACCCACCACAAAACAGCGAGGATGAAGGTGGGAAGTGTTCTGATGCCATTGATGGTTTTGGAGAGAACCACATCGATGCCGTTGGAGAAGAGAGCCCGGAGGGAGAGAACACAAATGAGGCAGGAAGGGAGGCCGCTGACTGTGGCCAGTCAAAGCTCTGTGCTAGAGGCCATTGGAGGCCCGCAGAAGACTCCAAGCTCAGAGAGCTTGTGGCCCTCCATGGCCCTCAGAACTGGAACCTCATAGCAGAGAAGCTGGAGGGCAGATCAGGGAAGAGCTGC…
		Protein	MGSLSLNPTSSVGSNCSNKGSEKTFWTSSFMRNYIGLEDHPPQNSEDEGGKCSDAIDGFGENHIDAVGEESPEGENTNEAGREAADCGQSKLCARGHWRPAEDSKLRELVALHGPQNWNLIAEKLEGRSGKSCRLRWFNQLDPRINRSAFTEEEEEKLMAAHRLYGNKWAMIARLFPGRTDNAVKNHWHVIMARKYREQSNAYRRRKLSQGVHRRLEDATATSVTCGFNTNLHLPFTHLSLAMGGSNGSYHITTGGGGEDSVSFHSGFCSDRAPYLFLSGIKAQGKTTSFHSTNNWRWDRPGDEPFIGSYTQHPFMVAMQQPSYPSYISDCSGASAASGASATESSSSSSFKENGENGQSEATTSPPFIDFLGVGAT
CnMYB40	CCG007743.1	CDS	ATGACCTCTTGGACCTTCCAGTTTATGCAAAAAAGTCAGGTGGGGAACAAGTGTTTTGATGGCATTGATGGCTCTGGAGAGGAGGAGCCCGATGCCATCGGAGAAGAGAGCCCGGATGGAGAGAACACCAATGAGAGCTCACAAGGTGGGAAGGAGATTGTTGACTGTGGTCAGTCGAAGCTCTGTACCAGAGGCCATTGGAGGCCTGTAGAGGACTCAAAGCTCAGAGAGCTTGTGGCTATCTATGGTCCTCAGAACTGGAATCTAATAGCAGACAAGCTCGAGGGTAGATCAGGGAAGAGTTGTAGGCTGAGGTGGTTCAACCAGCTGGACCCCAGGATCAACAGGAGGGCTTTTAGTGAAGAGGAGGAGGAGAAGCTAATGGCTGCTCACAGACTG…
		Protein	MTSWTFQFMQKSQVGNKCFDGIDGSGEEEPDAIGEESPDGENTNESSQGGKEIVDCGQSKLCTRGHWRPVEDSKLRELVAIYGPQNWNLIADKLEGRSGKSCRLRWFNQLDPRINRRAFSEEEEEKLMAAHRLYGNKWAMIARLFPGRTDNAIKNHWHVIMARKYRDQSNAYRRRKLSHDVQRRPEEGATTTAAAAVCVFGHCPSPSSTFAAAISGSVGLHHMTPGAGDSVSSHNGFYTKRTPFDFLSGLSLLSH
CnMYB41	CCG007914.2	CDS	ATGGCATCAGGATCGTTCTCGCGCAGCACGGGCTCCTCCTCATGGACCCCAAAGCAGAACAAGCTCTTCGAGCGAGCACTGGCTGTGTACGACAAGGACACACCGGACCGCTGGCAAAACGTTGCGCGGGCCGTTGGGGGGAAGTCCGCCGAGGAGGTGAAGCGACACTATGAGCTGCTTGTTGAGGACCTCAAGCACATTGAGTCAGGCCAGGTCCCATTCCCCAACTACAATAAAAGGTCCTCTACCATGGACGAGGAGCAGAGGCTAAGGTACCTCAAGCTCAACTGA
		Protein	MASGSFSRSTGSSSWTPKQNKLFERALAVYDKDTPDRWQNVARAVGGKSAEEVKRHYELLVEDLKHIESGQVPFPNYNKRSSTMDEEQRLRYLKLN
CnMYB42	CCG008078.1	CDS	ATGGCTGACTTGGATCAATCATCTGAGGATGTCTCTGTAGATTCCAGAGAAGCAAACAGCCAGGATTCCAAGGTGGAGTTCACAGAGGATGAGGAAACATTGATTGCCAGGATGTACAATTTGCTTGGAGATAGGTGGTCTCTGATTGCTGGAAGGATTCCTGGAAGAACAGCTGAAGAGATTGAGAAGTACTGGACCTCAAGGTAA
		Protein	MADLDQSSEDVSVDSREANSQDSKVEFTEDEETLIARMYNLLGDRWSLIAGRIPGRTAEEIEKYWTSR
CnMYB43	CCG008273.1	CDS	ATGAGGAACCCGTCGTCAAGTTCAGGTCCGGGATCATCGTCGTCTTTGGCGTCGCCGCCGATGATGAAGCAGCGGCAGAAAGGGTTGCCGACGCCGTGCTGCAGCAAGGTGGGGCTGAAGCGGGGGCCGTGGACGCCGGAGGAGGACGAGGTGCTGGCGAAGTTCGTCCGGAAGGAAGGGGAGGGGCGGTGGCGGACGCTGCCGAAGCGCGCAGGGCTCCTCCGCTGCGGGAAGAGCTGCCGCCTCCGGTGGATGAACTACCTCCGCCCCTCCATCAAGCGCGGCCCCATCGCCCCCGACGAGGAGGACCTTATCCTCCGCCTCCACCGCCTCCTCGGCAACCGAAGGTGGTCTTTGATAGCCGGGAGGATCCCCGGGCGAACCGACAACGAGATCAAG…
		Protein	MRNPSSSSGPGSSSSLASPPMMKQRQKGLPTPCCSKVGLKRGPWTPEEDEVLAKFVRKEGEGRWRTLPKRAGLLRCGKSCRLRWMNYLRPSIKRGPIAPDEEDLILRLHRLLGNRRWSLIAGRIPGRTDNEIKNYWNTHLSKKLISQGIDPRTHKPLISSSSTTGPDPPLPQGPKIQPPAATMPYRNPNPGANPSPPMPSLLQQTSGDQGGPGIHDDQDGFFGGLSLERDDGWRDSDGGFAALDLQGSRGGDDGGEDGGIDCCTDDVFSSFLDSLINDEFVLHNQQHNVYYNDNHNNSAKDRQIQSTDPVTSSEPGFGLGTLWESTFTSPVLGLDEEIHGPLVDHAGK
CnMYB44	CCG008614.1	CDS	ATGGAGTTCGTGGAAGACGAGGCGCGGCCGCGTTTCCTCTTCCGAGGTGGCGGCGCGGCCCCCTTTGCCGCCGGTGACCCGGACGCCGGAACCCTAAAAGTCCACAAGCTCCACGCGGCCGCCTGCCTCTCCGCCGCCTCCCTCCTCCTCTTCGCCGCTGTCTCCCTCTCGCACTGGCAAACCCTCTCCTCCCTCCTCGCCTGGGCCTCTCTCTCCCTCCTCCTCGCCCCATTTGCTCCGCCCTCTGCGACCGGTGGCGACCCTAGCGTCGGCCGCGGCCCGCTCCTCCCCGACCCCCCCGCCACCCGCGCCACCCCTTCTGAACCCGACGAGCTTCGGAAGCGGAACCTCGGCCGCCGTCCCAGATCTCAGCATCTACCGCCGCCATCCGGTTTTCCT…
		Protein	MEFVEDEARPRFLFRGGGAAPFAAGDPDAGTLKVHKLHAAACLSAASLLLFAAVSLSHWQTLSSLLAWASLSLLLAPFAPPSATGGDPSVGRGPLLPDPPATRATPSEPDELRKRNLGRRPRSQHLPPPSGFPSSPVVPSPPISKKPEERSGDPNSNGSGLAKEVEAEKEWTDEDFELLKRQISKHPVGEPRRWERIAEALRGRHGLDSVIKTAKSLSERKPAAGDSFQQFLKQRKPLDKRVDANVGDSKGGILAENGESGKDGGEGSGRWSAGEDLVLLNALKAFPKDVSMRWEKIAAAVPGKSKACCMKRVAELKRDFRSSKASET
CnMYB45	CCG008668.1	CDS	ATGGGGAGGTCTCCATGCTGCGAGAAAGCCCATACCAACAAGGGGGCATGGACTAAGGAGGAGGATGAGCGGCTCATCGCCCACATCCGAGTCCATGGTGAGGGCCGCTGGCGCTCACTCCCCAAGGCTGCCGGCCTCCTCCGCTGCGGCAAGAGCTGCCGCCTCCGGTGGATCAACTACCTCCGTCCTGACCTCAAGCGTGGCAACTTCACCGAGGAGGAGGACGAGCTCATCATCAAGCTCCATAGCCTCCTCGGTAACAAATGGTCTTTGATAGCTGCGAGGCTGCCAGGGAGGACGGACAACGAGATAAAGAACTACTGGAATACACACATAAGAAGGAAGCTGTTGGGTAGAGGACTGGACCCTACAACCCACCGGCCGATCAACGAGCGTGCC…
		Protein	MGRSPCCEKAHTNKGAWTKEEDERLIAHIRVHGEGRWRSLPKAAGLLRCGKSCRLRWINYLRPDLKRGNFTEEEDELIIKLHSLLGNKWSLIAARLPGRTDNEIKNYWNTHIRRKLLGRGLDPTTHRPINERASNTTTISFGRREEKSSDVLGHKEERSSSEESSAWQQQQRLKCPDLNLELCIAPPFQQEPVVEPVKRKGNLCFSCSLGLQKSEECRCDRFLGLSTEYY
CnMYB46	CCG008917.1	CDS	ATGCCCATCTCACTGCTCTGTTTACTCAGGTGGTCAGCAATCGCAACGCACCTCCCAGGCCGCACTGACAATGAGATCAAGAACTTCTGGAACACCCATCTAAAGAAGAAGCTGATCCGTGTGGGCATCGACCCAATAACCCACCGGCCAAGGACCGATCTCTTTGCCACCCTACCCCAACTTATGGCCCTTGCAAGCCTCGGAGGTCTGATGGACTACCGCTCATTGGATGACCAGTTACGTGCGGAAGCTGTTAAGCTGCAATTGGCCAATCTCCAGTGCCTTCAGTACCTTCTCCACTCTTCAGCTGCGATCGGTAATAGTCCCAATGGCAACGGTCTTGGTGGAATAACTGGTGAAATAGATACTATAAACTTCTCCAACCAACCTCTCGCTACC…
		Protein	MPISLLCLLRWSAIATHLPGRTDNEIKNFWNTHLKKKLIRVGIDPITHRPRTDLFATLPQLMALASLGGLMDYRSLDDQLRAEAVKLQLANLQCLQYLLHSSAAIGNSPNGNGLGGITGEIDTINFSNQPLATVASNPSHSPFTVVNARTQLHHLSEISCSLEQPLGNDTKEYCSTFMDFSQGESKGVATTPVVSPHPSTLPPPLADASMGSGDACSSSSHGGSVGTTPFWPELLFDEPLMSEFA
CnMYB47	CCG008918.1	CDS	ATGGGACGATCTCCGTGTTGTGATGAGATCGGCCTCAAGAAGGGCCCCTGGACTCCTGAAGAAGACCAGCAGCTCATCCAATACATCCAAAAGCATGGCCACGGCAGCTGGAGAGCCCTGCCAAAACTTGCTGGACTCAACAGATGTGGCAAGAGCTGCAGACTTAGATGGACAAACTACTTGAGGCCAGACATCAAGAGAGGGAAATTCTCCTCTGAGGAAGAGCAGACCATTCTCCATCTCCACTCCATCCTCGGCAACAAGTGGTCAGCAATCGCAACGCACCTCCCAGGCCGCACTGACAATGAGATCAAGAACTTCTGGAACACCCATCTAAAGAAGAAGCTGATCCGTGTGGGCATCGACCCAATAACCCACCGGCCAAGGACCGATCTCTTT…
		Protein	MGRSPCCDEIGLKKGPWTPEEDQQLIQYIQKHGHGSWRALPKLAGLNRCGKSCRLRWTNYLRPDIKRGKFSSEEEQTILHLHSILGNKWSAIATHLPGRTDNEIKNFWNTHLKKKLIRVGIDPITHRPRTDLFATLPQLMALASLGGLMDYRSLDDQLRAEAVKLQLANLQCLQYLLHSSAAIGNSPNGNGLGGITGEIDTINFSNQPLATVASNPSHSPFTVVNARTQLHHLSEISCSLEQPLGNDTKEYCSTFMDFSQGESKGVATTPVVSPPPSTLPPPLADASMDSQEGRYNLNI
CnMYB48	CCG009136.2	CDS	ATGGTGACGAACTCCTGGATGGAAGTTCTCCCTCCAACGACCCCGTACTTCCCCAACTCAAGTTGGCTTCTTGGCCCGAAGAGGAGCGGGAACTGGACCCAAGAGGAGAACAAGCTGTTCGAGGATGCCCTGGCGCACTTCGACAGGGACACCCCTGACCGATGGGAGATGGTGGCGGCCATGATCCCGGGGAAGTCGGTGCAGGATATCATCACTCATTACAAGGATTTGGAGGACGACGTGAGCAAGATAGAAGCTGGGCGGATCCCATTCCCTGGCTACAGCTCTTCGTCTTTTACGTTGGATTGGGAGAACAGCCATGGGTATGAAGGGTCGAAGCCATCCTACTGCGTCGGTGCAAAGAGGTCAGGAGGGAGGCTCGATCAGGAGAGGAAGAAA…
		Protein	MVTNSWMEVLPPTTPYFPNSSWLLGPKRSGNWTQEENKLFEDALAHFDRDTPDRWEMVAAMIPGKSVQDIITHYKDLEDDVSKIEAGRIPFPGYSSSSFTLDWENSHGYEGSKPSYCVGAKRSGGRLDQERKKGVPWTEEEHKFFLLGLQKYGKGDWRNISRNFVLTRTPTQVASHAQKYFIRLSSGGKDRRRSSIHDITTANLPNNGPPSPSQASVLSMRSSSAVNTTTISDQFSVMVDSNQPNEAASGHVFSPSAHEFAMFLIRYTGQECSSNKALIKSMSFDAPCLCWLCKEFCRSSAQVPRDPQRSNMVAFPAQIYIIFARGSVVLLVVVVIAAASAITAGTAIAAVAATIRKCRTSLPVSQAASRAPVFSNKFGSKPEGLPDITITKMVTLLAT…
CnMYB49	CCG009261.1	CDS	ATGGGGAGGACTCCATGTTGTGACAAGGCAAATGTAAAGAAGGGACCATGGTCTCCTGAGGAGGATGTGAAGCTAAAGGCTTATATCGAGGAGCATGGGACTGGTGGCAATTGGATTGCACTGCCTCAAAAGATTGGTCTGAAGAGATGTGGGAAGAGTTGCAGGCTGAGATGGCTCAACTATCTAAGGCCAGACATCAAACATGATGGGTTCTCAGAGGAAGAGGATCAAATCATCTGTAGCCTCTATATTAGTATTGGGAGCAGGTGGTCAATAATTGCAGCCCAATTGCCTGGGCGAACGGATAATGACGTCAAGAACTATTGGAACACCAGGCTGAAGAAGAAACTCTTTGAGAAGCGAAGGGATTCTTGGCAGTCTCGCCGCCTCTCCAATAAC…
		Protein	MGRTPCCDKANVKKGPWSPEEDVKLKAYIEEHGTGGNWIALPQKIGLKRCGKSCRLRWLNYLRPDIKHDGFSEEEDQIICSLYISIGSRWSIIAAQLPGRTDNDVKNYWNTRLKKKLFEKRRDSWQSRRLSNNMSPDASSRALSTSALERIQLHKQLQGLYEPFSFYNSPALWPKFQPLGDKLFFHIQHPDANTIAATPVQQASDATMIEPSGQNVFNPMDASIQEDLNSSTLGFPSPSSSHGALSMENSNSNFNAAAVGLQDELHDLLYQEIGCSGGHEQQQQTKLDCFKDLNGGKESMNWWATDGFEKSSSGSWDSASNLQADLLQEYMG
CnMYB50	CCG009411.1	CDS	ATGGGTCGAGGGAGAGCACCATGCTGCGAGAAAGTTGGCCTGAACAAGGGCTCATGGACGCCGGAGGAGGACATGAGACTCATGGCCTACATTCAGAAGTATGGTCATGGGAATTGGCGCGCTCTTCCCAAACGAGCAGGCTTGCTGCGATGCGGAAAGAGTTGCCGTCTCAGGTGGATGAACTACCTTCGGCCTGACATCAAGCGAGGAAACTTCAGCAAGGAAGAAGAGGAAACCATAATTAAGCTACATGGCTTGCTTGGAAACAAATGGTCGAAAATAGCGTCTTGTCTGCCAGGAAGGACCGACAATGAGATCAAGAATGTGTGGAACACGCACTTGAAGAAGAGGCTCCTGTCCAAAGAGCGAAGCCAGAAGACCGACAACCTCGAAGAGATG…
		Protein	MGRGRAPCCEKVGLNKGSWTPEEDMRLMAYIQKYGHGNWRALPKRAGLLRCGKSCRLRWMNYLRPDIKRGNFSKEEEETIIKLHGLLGNKWSKIASCLPGRTDNEIKNVWNTHLKKRLLSKERSQKTDNLEEMPSLSSSTTSHSCSDQVEGKSDSEHTNPSVDSINPSEDKIEIPIEPSMDIWVMLEDAFPSSPGNIETEDKNMLEMQLEHNSFSDSLATNVGTSGGGQALDDIDPKEAEKDPLEVPDVPIEPELWDMIQDGDAGLFSPEVGSMSELGVHGNPQSLDEDPGRGEGSRIWVEYLEKELGLWGASDGNLECPMGPWAEMEGDPVSRYFQKGPSTPPSLDLHDLKVS
CnMYB51	CCG009611.1	CDS	ATGGCATCAGGATCTCTCTCGCGCAGCACGGGCTCCTCATGGACCCCGAAGCAGAACAAGCTCTTCGAACGAGCTCTTGCGGTGTACGACAAGGACACACCGGACCGCTGGCAGAACGTGGCGAGAGCGGTTGGGGGGAAGTCTGCCGAGGAGGTGAGGCGACACTACGAGGTGCTTGTTGAGGACCTCAAGCATATCGAGTCAGGCCAGGTGCCATTCCCCAACTACAATATTAGGCCCTCCGGCAGCGATGAGGAGCAGAGGCTAAGGAACCTCAAGCTCAACTGA
		Protein	MASGSLSRSTGSSWTPKQNKLFERALAVYDKDTPDRWQNVARAVGGKSAEEVRRHYEVLVEDLKHIESGQVPFPNYNIRPSGSDEEQRLRNLKLN
CnMYB52	CCG009723.2	CDS	ATGGGGCGAGCACCTTGCTGCGATAAGAATGGTCTGAAGAGGGGGCCGTGGACGCCGGAAGAGGATCAAAAGCTTATCGATTACATCCAAAAGCATGGGCAAGGTAGCTGGAGAACCCTCCCAAAGAATGCTGGGCTTGCGAGGTGTGGGAAGAGCTGCCGGCTCCGGTGGACGAACTACTTAAGGCCTGACATCAAAAGAGGAAGGTTCTCCTTTGAAGAGGAAGAGGCAATTATTCAATTACATAGTATGCTGGGGAACAAGTGGTCAGCAATTGCTGCTCGCTTGCCGGGAAGAACGGATAACGAGATCAAGAACTACTGGAACACCCACATCAGGAAAAGGCTTCTTAGAATGGGAATTGATCCAGTAACTCACAGCCCTCGCCTCGATATCCTC…
		Protein	MGRAPCCDKNGLKRGPWTPEEDQKLIDYIQKHGQGSWRTLPKNAGLARCGKSCRLRWTNYLRPDIKRGRFSFEEEEAIIQLHSMLGNKWSAIAARLPGRTDNEIKNYWNTHIRKRLLRMGIDPVTHSPRLDILDLSSLLNPSLYNPNQLDYLSGLLGLEPLVNSELVRLATNLLSSQCQNSNLVGQNFQGPALPNPQVQDPYPSSPAHHLQNPILQEFPPCTTSTAQFLDESQLMQANEHHFQPEAQNNLWQEIVTQANLSENCVPTPNVIYDGLDPSIPQLISENSSFPVISNPNCNITSVLSTPASSQTQLNSSTTYVNSCSTEDERDSYCSNLFKFHVPELLNVSDYMYRK
CnMYB53	CCG009743.1	CDS	ATGGAATTACAGGAAAAAAGCGGAAGACCTAGTCTGGATCCCATCCACATTCCTGATAGGAGGATGTGTGTGGATGTGATTGGCCACCAATCAAAAGAATTCAGCTCATTAGTAGATGAACATGCAATCAAGGTAAGGAAACCTTACACAATAACAAAACAGCGAGAAAGGTGGACAGAAGAAGAACACGAGAAGTTTCTTGAGGCTTTAAAACTGCATGGTCGTGCTTGGCGTCGAATTGAGGAACACATAGGCACCAAGACTGCAGTTCAGATTCGAAGCCATGCTCAGAAGTTTTTCTCGAAGGTGGTTCGTGAGCCAGGTACTACGAAGGCTATCAATATCCCCCCACCTAGACCAAAAAGAAAGCCACTGCACCCATATCCTCGTAAATTGGGT…
		Protein	MELQEKSGRPSLDPIHIPDRRMCVDVIGHQSKEFSSLVDEHAIKVRKPYTITKQRERWTEEEHEKFLEALKLHGRAWRRIEEHIGTKTAVQIRSHAQKFFSKVVREPGTTKAINIPPPRPKRKPLHPYPRKLGNLPSKGEQPAWSSPSVPSVFESENGSPVSVLSAAGSDTIGSTISNPPDGCQSPTPSVEDENRPASTCLVTEDKSQMKVDLSSKDETPSKEGSPIETQATYLKLFGMTVLVTDAQKSCSSSVGNMMQSRTSLPTVDNSSHNEGTDRDLQTSTKPVPQTPAQDDFWGGAGKSAWSPWKGGTSPRFYCLPSHGDLTKSTEAVSPLPWWWGFDGTLPVFPFIIVPQNVSPTQSRDDKDSQKEGSWTGSNTAFAGRAGFGDENSEVVDSQQ…
CnMYB54	CCG009913.1	CDS	ATGACGAGACGGTGCTCACACTGCAGCAACAACGGGCACAACTCCCGCACGTGCCCGACCCGTGCGGGGGGAGTGAGGCTGTTCGGGGTGCGGCTCACGGACGGGGTGGGCTCCATGAAGAAGAGCGCCAGCATGGGGAGCCTCTACTCTGCCGGCGCCTCCTCCACTGCTGGCGGTGGAGGCGGCCTTGGATGCTCGCCCAACCCGGGATCGCCGTCCAACGAACCGCTCCGCCACCACCAGGCTGCGGCCGCTGGCTACGCCTCCGATGACGCTGCCCACGCTTCTTGCTCCTCCAATTGCCGCAACGAGCGCAAGAAAGGTGTCCCTTGGACCGAAGAAGAGCATCGGATGTTCTTACTGGGTCTGCAGAAGCTGGGTAAAGGTGACTGGCGTGGG…
		Protein	MTRRCSHCSNNGHNSRTCPTRAGGVRLFGVRLTDGVGSMKKSASMGSLYSAGASSTAGGGGGLGCSPNPGSPSNEPLRHHQAAAAGYASDDAAHASCSSNCRNERKKGVPWTEEEHRMFLLGLQKLGKGDWRGIARNFVVSRTPTQVASHAQKYFIRQTNASRRKRRSSLFDMVPEMPMDQLPVLEERFMHQSPPNEPDNTYQQPALNLCQNQEPELAEPLTKNNPPRELNETIRYGNTLMPAVPAFYSAFIPVPYAFWPPDLTARAKQEMGGMHEIVKPTPVIPKEPVNMDEVAGMSKLSIGEHVAGRMEPSALSLKLLGASASRQSAFHLNPSVGGPDLSQSSSNAIHAV
CnMYB55	CCG009990.1	CDS	ATGAAAACGGTTTCGGCGCCTGGAAGAATCGATGGGGTTGTGGAGAAGAGCCCTCCTCCAATATCCCGACCTGCGCCTGCTCCACCTTTCACACCACTGAAGAGGTTTCTGGCCAGTTCGTGTGAAGGGGAACTTCGCCTCGAGAAGTATCCCCTAGACAAGGTGGAGCAGAACGCCGAGATACCTCCTGGTGCAACAGGCATTCCTTCTCCGAATGGGATTTTGTCGAACGATTTCAGCTTCTATGGTGGTCTGGTTGGATGTAGTGGTAGTGGTAAGGATTCGGACATGAGTAGAGAGAACTATGGAGAAAGGAAGGGGATGCGAAGCAGCTCATCTACGGCCGCCGCCGCCGCTCCGGTTGTGAAAGGGCAATGGACTGCTGAGGAGGACAGTATG…
		Protein	MKTVSAPGRIDGVVEKSPPPISRPAPAPPFTPLKRFLASSCEGELRLEKYPLDKVEQNAEIPPGATGIPSPNGILSNDFSFYGGLVGCSGSGKDSDMSRENYGERKGMRSSSSTAAAAAPVVKGQWTAEEDSMLVRLVKQHGVRKWSQIAKKLVGRIGKQCRERWHNHLRPDIKKETWTEEEERLLVEAHKKVGNRWAEIAKHIPGRSENSIKNHWNATRRRQNAKRKKTAQGGGCRPSVLQEYINASGRMLDLQDKYCTTKITPPSPPHQFHITFPNVQEPLSAHDSSLSTITHMEDCMPSIEEFLNQSTTGTTAEEGGGFHVGDVQDPRVPADSLHILDFDRRNYSIAGADQCMPLAPPPGLDFFHGEANGLTAAASDGTATNSSSTHLYSDGYISY…
CnMYB56	CCG010058.1	CDS	ATGGGGAGGCACTCCTGTTGCTACAAGCAGAAGCTGAGGAAAGGCCTGTGGTCTCCCGAGGAGGACGAGAAGCTCCTCAAGCATATAACTAAATATGGCCATGGATGTTGGAGTTCGGTCCCTAAACAGGCAGGCCTTCAGAGGTGTGGGAAGAGCTGCAGACTGAGGTGGATAAACTACCTGAGGCCCGATCTCAAGAGGGGCACATTCTCACAGCAGGAGGAAGACCTCATCATTGAGCTCCATGCAGTCCTAGGAAACAGGTGGTCGCAAATTGCAGCGCAATTGCCAGGGAGGACCGACAACGAGATCAAGAACTTCTGGAACTCCTGCATTAAGAAGAAGCTGAGGCAGAGAGGCATCGACCCCACCACCCACAAGCCGCTCGCCGACACCCAA…
		Protein	MGRHSCCYKQKLRKGLWSPEEDEKLLKHITKYGHGCWSSVPKQAGLQRCGKSCRLRWINYLRPDLKRGTFSQQEEDLIIELHAVLGNRWSQIAAQLPGRTDNEIKNFWNSCIKKKLRQRGIDPTTHKPLADTQAGDDKVPPNGGQNISGADDLIHPSSAALDPSSIPKPARSLMLTVDKFAAESSNPKNSAAGAQEFLLDRFVASQESSSSCHPSNSLGFFPLPQLSYASDCGANQTPSVGLSVAPNPLLWFNQSGRLFDSNPEFSCSGTISTLVPSASGSTLSTWMGLKSVIGLPPDNPPPSCAALTGISNYWEAGNCSNSSGSSGNTGSGIELRSNGSYFDGGIFPWPDLTPDKDAPMQLQGEPEDLKWSEYLQGAFSVSAAIQNQSQPLYGDVKTE…
CnMYB57	CCG010407.1	CDS	ATGGTGAGGTCTCCTTGCTGTGATGAGGTCGGAGTGAAGAAAGGCCCGTGGACGCCGGAGGAGGACACGAAGCTCGTGGAGTACATTCAGAAGCATGGCCATGGGAGCTGGAGGAACCTACCGAAGAATGCAGGGTTGAATCGGTGCGGGAAGAGCTGCCGCCTCCGGTGGACCAACTACCTCCGACCGGGTATTAAGAGGGGGAAGTTCTCGGAGGATGAAGAACGGCTCGTCATCCACCTCCATTCGGTCCTTGGAAACAAGTGGTCGACGATAGCCACCCAGCTGCCTGGGAGAACGGATAATGAAATAAAGAACCATTGGAACACCCATCTCAGAAAGAAGCTCCTCCTCATGGGTATTGACCCGGCAACCCATCGGCCTAGAACTGATTTGGAT…
		Protein	MVRSPCCDEVGVKKGPWTPEEDTKLVEYIQKHGHGSWRNLPKNAGLNRCGKSCRLRWTNYLRPGIKRGKFSEDEERLVIHLHSVLGNKWSTIATQLPGRTDNEIKNHWNTHLRKKLLLMGIDPATHRPRTDLDLLASLPNLLAAAKNLGNLTSPLDNVLRLQADAANLARFQILQSLLQLVGSNSPPYMDSRSLLGSASLQNYNFSDLLQMNRQLEGLTNGLLRLPQNQIQTTSGLSDLGNNPQLPDNFQAYPESSLPLKEQEMVAQIHGSCSTTQHAMDGNGESTNPVLFNSSAIPTPHSTPSLVSASPENTSTDQMRDPINSNASTPLEDWEGLDLGGLDGDTSWKDILE
CnMYB58	CCG010418.1	CDS	ATGGGTCGAGGTCGAGCGCCATGCTGTGAGAAGGTTGGCCTGAACAGGGGTTCATGGACGCCGGAGGAGGATATAAGACTCATGTCCTACATTCAGAAGTATGGGCATGGGAATTGGCGTGCTCTACCCAAAAAAGCAGGTTTGCTGCGATGTGGGAAGAGTTGCCGTCTGAGGTGGATTAACTACCTTCGGCCCGACATAAAGCGTGGAAACTTCACCAAGGAAGAAGAGGAAACCATAATTAAGCTACATGGATTGCTTGGAAACAAATGGTCGAAAATAGCATCTTGTCTGCCAGGAAGAACTGACAATGAGATCAAGAATGTGTGGAACACGCACTTGAAGAAGAGGCTCTCGTCCGGAGACCAAAGCCGGAAGACCGACAAGCTCGAAGAGACG…
		Protein	MGRGRAPCCEKVGLNRGSWTPEEDIRLMSYIQKYGHGNWRALPKKAGLLRCGKSCRLRWINYLRPDIKRGNFTKEEEETIIKLHGLLGNKWSKIASCLPGRTDNEIKNVWNTHLKKRLSSGDQSRKTDKLEETPSSPSSTTSNSSSDQGEGKSDSEHTNPSVDSTNSSEDKIEIPIEPSMDMWLMMLEDALPSSPQKTDTEDKNMWELQLEPNSLKVSPCSSPSHSLAMNGNTGGGGGGVQALNDTDMRETEKDPLEIPDVPIEPELWDMIKDGDAGLFSPGVGAMEELGVHGNPTGLHEESSREEGSIIWLEYLEKELGLWGASDDNPECPMSPWTEMEGDPVSCYFQKGPSSTSPLDLHDLKVS
CnMYB59	CCG010479.1	CDS	ATGGGAAGGTCTCCATGCTGCGAGAAAGCTCACACCAACAAGGGCGCATGGACCAAGGAGGAAGATGACCGTCTGATCGCCTACATCCGTGCCCACGGGGAGGGATGCTGGCGCTCTCTCCCCAAGGCCGCCGGCTTGCTTCGTTGCGGCAAGAGCTGCCGCCTCCGCTGGATAAACTACCTGCGCCCCGATCTCAAGCGTGGCAACTTCACCGAGGAAGAGGACGAGCTCATCATTAAGCTCCATAGCCTCCTCGGCAACAAATGGTCTCTCATAGCAGGAAGGTTGCCGGGGAGGACGGACAACGAGATAAAGAACTATTGGAACACACACATCAGAAGGAAGTTGTTGAATCGGGGAATTGATCCCGCCACGCACCGTCCGATCCATGCACCTCTT…
		Protein	MGRSPCCEKAHTNKGAWTKEEDDRLIAYIRAHGEGCWRSLPKAAGLLRCGKSCRLRWINYLRPDLKRGNFTEEEDELIIKLHSLLGNKWSLIAGRLPGRTDNEIKNYWNTHIRRKLLNRGIDPATHRPIHAPLSDFTITFAERAKKDVGILQREEEKSNSSSSEESSSWQQYKQPDLNLELSISLP
CnMYB60	CCG010700.2	CDS	ATGGGTCACCACTGCTGCAGCAAGCAGAAGGTCAAGAGAGGCCTGTGGTCTCCTGAGGAAGATGAGAAACTCATCAAATACATCACTACCCATGGCCATGGCTGCTGGAGCTCTGTCCCAAAACAAGCAGGCCTGCAGAGGTGTGGCAAGAGCTGCAGGCTGAGGTGGATCAATTACCTGAGACCAGACCTCAAGAGGGGGTCCTTCTCAGCACAAGAAGAAAGGATCATCATAGATGTGCACAGGATTCTAGGCAACAGGTCCAATAATACCCTAATCTTACAGAAGAACCTCCACGCACATATGAATAGCCAAACACCATGGACTTTCTTTAGTTCTATTTTTTCCTTACCAAATCTCATTTCAAATTGCCTGTCTACCCTCCTTCATGAGTACTTT…
		Protein	MGHHCCSKQKVKRGLWSPEEDEKLIKYITTHGHGCWSSVPKQAGLQRCGKSCRLRWINYLRPDLKRGSFSAQEERIIIDVHRILGNRSNNTLILQKNLHAHMNSQTPWTFFSSIFSLPNLISNCLSTLLHEYFVCLDPFRWAQIAKHLPGRTDNEVKNFWNSCIKKKLIAQGLDPKTHNLIPAARPNNSINSANIPQFHHPQSTTTPFTISSPNKSFETTTPMDMNPPLVTLPPPPTLPLHETIPISTFQYQDANVLMSFKDQNSHASIDFTHASSSLDQTNISCSSFHQPAGFMDDCMWASTVEPLEAPRQNEVEFQQGQSQAQHLACKMDFNGPNEEKGLEMESSYNSATFDIELMESALMPPGVFCGGSSIEQLQWDC
CnMYB61	CCG010715.1	CDS	ATGGGGAGGTCTCCTTGCTGCGAGAAGGCTCACACCAACAAGGGTGCATGGACCAAGGAAGAGGACCAGCGCCTCATCGCCTACATCAAGGCCCATGGCGAAGGCTGCTGGCGAACCCTCCCAAAAGCCGCAGGCTTGCTTCGATGCGGCAAGAGCTGCCGCCTTCGGTGGATAAACTATCTCCGGCCGGACCTCAAGCGGGGCAACTTCACTGAGGAGGAGGACGAGCTCATCATCAAACTCCATGGCATGCTTGGAAACAAATGGTCTCTAATAGCCGGAAGGTTACCCGGTCGGACCGATAACGAGATCAAGAACTACTGGAATACCCACATCAAGCGCAAGCTCATCAGCCGTGGCCTCGATCCACAGACCCATCGTCCTCTCAGCGGGGGTATC…
		Protein	MGRSPCCEKAHTNKGAWTKEEDQRLIAYIKAHGEGCWRTLPKAAGLLRCGKSCRLRWINYLRPDLKRGNFTEEEDELIIKLHGMLGNKWSLIAGRLPGRTDNEIKNYWNTHIKRKLISRGLDPQTHRPLSGGIQLINTSSRPQLLSMTTEAASKPADSTEEGQSGGISINEDGDRRLDLNLDLSISLPHPSSKSSTSSEALMPPTAAEARTPTSVVVPPYTQTICLCYHLGFRRSESCSCQTNSNYQHVLRYY
CnMYB62	CCG010992.1	CDS	ATGGGAAGATCTCCCTGCTGTGATGAGAATGGCCTCAAGAAGGGCCCCTGGACCCCTGAAGAAGACCAGAAATTGGTCCATTACATTCAGGAGCATGGCCATGGAAGCTGGAGAGCCCTCCCTAAGCTTGCTGGACTCAATAGATGTGGCAAGAGCTGCAGGCTAAGATGGACCAACTACTTGAGGCCGGACATCAAGAGAGGAAAATTCTCTCAGGAAGAGGAGCAAACCATCCTCAATCTCCACTCTATCCTTGGCAACAAGTGGTCGGCAATTGCGACGCACCTCCCTGGCCGCACCGACAATGAGATCAAGAACTTCTGGAACACCCACCTCAAGAAGAAGCTGATCCAGATGGGGTTTGATCCCATGACCCACCGTCCGAGGACTGACTTCTTT…
		Protein	MGRSPCCDENGLKKGPWTPEEDQKLVHYIQEHGHGSWRALPKLAGLNRCGKSCRLRWTNYLRPDIKRGKFSQEEEQTILNLHSILGNKWSAIATHLPGRTDNEIKNFWNTHLKKKLIQMGFDPMTHRPRTDFFATLPQLIALANLRELVDGRPWDDHAARLQAEAVQAAKLQYLEYLLQSAATVANTSNTNSLSTITTTEMDPVSLLSPPQMPSFPSVPSPSLIESISGQNQISQLPDFQFPCSFSDQPMSNETNQGSDFSVLSQGDQNSTPGMILMSPHSSLPPLTDVSAGNPGDACSTSSCGGSGTPSFWPELLLDDPFMTEFA
CnMYB63	CCG011040.1	CDS	ATGAAGGACAGGCAGCGCTGGAGAGCTGAAGAGGATGCGGTCCTGTGCGCGTACGTGAAGCAGTATGGACCCCGGGAGTGGAACCTTGTGTCGCAGCGAATGAACGTGCCTCTTAACAGGGATGCCAAATCCTGCTTGGAGAGGTGGAAGAACTATCTTAAGCCTGGGATCAAGAGGGGCTCTCTAACCGAGGAGGAACAGCGCCTTGTGATCAACCTCCAGGCCAAGCACGGTAACAAGTGGAAGAGGATAGCTGCTGAGGTCCCCGGCCGCACCGCCAAGAGGCTCGGCAAGTGGTGGGAAGTCTTCAAGGAGAAGCAGCAGAGGGAGCAAAGAGAGAGCATCAATCCTGTCGTGAGCTCGTTCGAGCAGGGCAAGTACGATCGGATTCTCGAGAAC…
		Protein	MKDRQRWRAEEDAVLCAYVKQYGPREWNLVSQRMNVPLNRDAKSCLERWKNYLKPGIKRGSLTEEEQRLVINLQAKHGNKWKRIAAEVPGRTAKRLGKWWEVFKEKQQREQRESINPVVSSFEQGKYDRILENFAEKLVRERQITPLLMAAPLLPPWLSNSSSSHRPSSPSVALTLSPSTTPPASIPWLQTDGSKGLAGSQQNMVSGVPSMGGQMVSELLECCRELDEGHRAWAAHKKEAAWRLKRVELQLESEKACKRREKMEEIEAKVRALREQQQLALERIEAEYMEQILGLRRDAEAKEQKLAEQWAAKHIRLTKFLDQMGCRRWSGTDVDGR
CnMYB64	CCG011413.1	CDS	ATGGCTCTGAAGCAGTGTAATGGGAGGCAAGGCTTGAGGAGCTTCCCACCCTCTTCTTCTTCTTCTTCTTCTTCTTCTTCTTCTTCTTCCAAGGGGTTGTTTGCTGGGATGAGTTCTCTCTCCATCAATCCAGCTTCTTCGGTGGAGAGCTACTGCTCCACCAAAGGCTCAGAGAAGAACAGTCGGACTTCGTCTTTTATGAGGGACTATATTGGCCTAGAGGACCATCCACCACGAAACAATGAGGATGGTGGTGTGAAGTGGTCTGATGCCAGTGATGGTTTTGGGGAGAACCACGTCAACGCCACTGGAGAAGAGAGCCCAGAGGGAGAGAACACAAATGAGGGATCACTGGGAGGAAGGGAGACTGCTGCTGACTGTGGCCAACCAAAGCTCTGC…
		Protein	MALKQCNGRQGLRSFPPSSSSSSSSSSSSSKGLFAGMSSLSINPASSVESYCSTKGSEKNSRTSSFMRDYIGLEDHPPRNNEDGGVKWSDASDGFGENHVNATGEESPEGENTNEGSLGGRETAADCGQPKLCARGHWRPAEDSKLRELVALHGPQNWNLIAENLEGRSGKSCRLRWFNQLDPRINRSAFTEEEEEKLMAAHRLYGNKWAMIARLFPGRTDNAVKNHWHVIMARKYREQPNAYRRRKLSQAVPMRLEDTTATSVAYGFNTNLHLPFTHPPLAMCGSNGSHHITTSEGGEDSVSCYSGFSSDQAPYDFLSGIKAQDKARSFHSTSSWCWQRPRDESFIGSYPQHPIMVAMQQSRHPSYLSDCSTASGVSAAESSSFKENGENGHFEATAS…
CnMYB65	CCG011436.1	CDS	ATGGCGTCCAGTTCACTGAGCTCCTCCTGGACCCCAAAGCAGAACAAGTTGTTTGAGACGGCCTTGGCCAAGTACGACAAGGACACGCCCGACCGCTGGCACAACGTAGCCCGGGCCGTCGGCGGGAAGTCGGCCGAAGAGGTGAAACGGCACTATGAAAGGCTAGTTGAGGACATCAGGCAGATCGAGTCGGGCCACGTGCCATTCCCGAGTTACCGGTCGTCTGGTGGCAGGGGTACTCTGTTTCACTTCCTTCTCATTACTGTTCCATTCCCTGCTCTCTCCTCTCTTGCGCTTCCATGGTTCTCTATCCCACTTCCTCTTTCTCTTCTCTTGCGCTTCCATATTGTTTTCCTGTAG
		Protein	MASSSLSSSWTPKQNKLFETALAKYDKDTPDRWHNVARAVGGKSAEEVKRHYERLVEDIRQIESGHVPFPSYRSSGGRGTLFHFLLITVPFPALSSLALPWFSIPLPLSLLLRFHIVFL
CnMYB66	CCG011530.1	CDS	ATGAAGAAGAAGGCAGAGAGAGGAGGGAAGAAGGTGGTCGTGGTGGTGAATAAAGGGGCGTGGACTCCCGAGGAGGATCAGAAGCTGGTGGACTATGTTAGAGCTCATGGTGACAAGAAGTGGAGAACTCTCGCTGCCAAAGCTGGGCTAAATAGGAGTGGGAAGAGCTGCAGGCTGAGATGGCTGAACTACCTCAGGCCTGGGATAAAAAGAGGGAATATATCTCAAGACGAAGAGGATCTCATTATTCGACTCCACAGCCTCCTGGGCAACAGATGGTCACTGATCGCTGGAAGATTGCCTGGCCGGACGGATAACGAGATAAAGAACCACTGGAACACTCACTTAAGCAAAAGGACATTAACAATCCATGATCTAAACCTTAAGCAGCCCAGGAAA…
		Protein	MKKKAERGGKKVVVVVNKGAWTPEEDQKLVDYVRAHGDKKWRTLAAKAGLNRSGKSCRLRWLNYLRPGIKRGNISQDEEDLIIRLHSLLGNRWSLIAGRLPGRTDNEIKNHWNTHLSKRTLTIHDLNLKQPRKQDVVHGHSHPSNTPPEPSQRFKSGVSEDWFEAWLLDHNAELVNPWIDLAGSEFNAEHLFDFMSMPATDRNEGGSSGSELRVEDYGIIGQDGYTLQV
CnMYB67	CCG011785.1	CDS	ATGGAGGGCAGGTGGTCCCAAATTGCAGCACGTTTGCCTGGCCGTACCGACAATGAAATAAAGAACTTTTGGAACTCCACCATTAAAAAGAGGCTAAAGAACTCATCATCGCCATCTCCAAACCACAGCGGATCTCCTGAACCTAAGGTTGGCATGGGGAGCCTTGCAAGCTTAAACGAACAAGAAATCAAGACTATGTGCATAGATTCAGCGTCTTCATCGTCATTAATGCAAGGTCTGTCCATAAGCAACCAGTACGATCTATTGCCTTTGCCTGATGTCAGTTCCGGCATGAATGGTCTGGGAACCAGCTACTTCCATGAACCCACATCCTTCCCACAAGTTGGCTTCGGAAATGGGTATTACGGGAGCCATGATGTGATGATGGAGGGAGACCTC…
		Protein	MEGRWSQIAARLPGRTDNEIKNFWNSTIKKRLKNSSSPSPNHSGSPEPKVGMGSLASLNEQEIKTMCIDSASSSSLMQGLSISNQYDLLPLPDVSSGMNGLGTSYFHEPTSFPQVGFGNGYYGSHDVMMEGDLMGGGGCELFIPPLESASTEENGTSNNNTRNISEPYHSSNNDVNKINSDNAVGSGIYWQGGNMKMEEWDFEDLMKDVTSFPFLDFHAE
CnMYB68	CCG012025.1	CDS	ATGCAAACAAAAAAAGGTCTATTAAGGTGTGGGAAGAGTTGCAGGCTCCGATGGATAAACTACCTCCGACCGGATATTAAACGAGGGAACTTCACCAAGGAAGAAGAAGAAACTATCATCGAGTTGCATGAAATGCTTGGAAATAGATGGTCTGCAATCGCAGCGAAGCTACCTGGAAGAACAGACAACGAGATCAAGAATGTGTGGCACACCCACTTGAAGAAACGAGTGAATCCAAATCACTCGGTCCAAAATTCAAAGCCAAAAGTCCAAAGTGATGTCAAGACCGTGATGGCAAGCAGACCCGAGAAGTTACAATCGATTCCTGTTGCGGGCCACCAGAAGTTGGAATATCCGAGCCTTGATCCCGTGTCCCCGTCACAGTCTTGCAGTGAAATC…
		Protein	MQTKKGLLRCGKSCRLRWINYLRPDIKRGNFTKEEEETIIELHEMLGNRWSAIAAKLPGRTDNEIKNVWHTHLKKRVNPNHSVQNSKPKVQSDVKTVMASRPEKLQSIPVAGHQKLEYPSLDPVSPSQSCSEISSSATNSSIITGDISNAGIKEGCMDSSEELLGIDASFWSEELPVDDCGTPLMDCSMLAGPPLGDPFPFSPSNFSNDDANFWLNIFMGAGDFQELPEIREA
CnMYB69	CCG012219.1	CDS	ATGGAAGTCCAAGGAAGGGTGCTCGGCTCTGCAACACCAAATGAGGAGGAGACGGACCTTAGAAGAGGCCCTTGGACCGTGGAGGAAGACCTTAAACTCATTAACTACATCGCTGTCCATGGCGAGGGCCGATGGAACACTCTCGCCCGTTGTGCAGGACTGAAACGGACAGGCAAGAGTTGCAGGCTCCGGTGGCTCAACTATCTCCGGCCGGATGTCCGGCGCGGTAACATTACCCCTGAAGAACAACTCCTTATCCTAGAGCTCCACTCCCGTTGGGGAAACAGATGGTCGAAAATAGCACAGCACCTTCCCGGGAGGACCGACAACGAGATAAAGAATTATTGGAGGACCAGAGTGCAAAAGCAAGCCAAGCAGCTCCAGTGCGATGTCAATAGC…
		Protein	MEVQGRVLGSATPNEEETDLRRGPWTVEEDLKLINYIAVHGEGRWNTLARCAGLKRTGKSCRLRWLNYLRPDVRRGNITPEEQLLILELHSRWGNRWSKIAQHLPGRTDNEIKNYWRTRVQKQAKQLQCDVNSKKFKDAMRYLWMPRLIERIQAASGSSFQASNILSDCPAGQPGQACPCQENSASAPAGSNSSDSVITQFSSPPTSDSFTGDYHNYFDCIQRGENNSGDGIQAGFAQLDDGWYENRGLLDFEQGGWGENLWSLEDIWDMQQQV
CnMYB70	CCG012238.1	CDS	ATGAGGATTATGATCAAGGGAGGCGTGTGGAAGAACACGGAGGATGAGATCCTCAAGGCCGCGGTGATGAAATATGGGAAGAACCAGTGGGCTCGGATCTCCTCGCTTCTGGTTCGCAAGTCGGCGAAGCAGTGCAAGGCCCGGTGGTACGAGTGGCTCGATCCCTCCATCAAGAAGACTGAGTGGACCAGGGAAGAAGATGAGAAGTTGCTTCATCTTGCTAAACTTATGCCTACTCAATGGAGAACCATTGCACCGATCGTCGGCCGGACACCATCGCAGTGCCTCGAGCGCTATGAGAAGCTTCTTGATGCAGCCTGTGCCAAGGATGAAAGCTATGAACCAAGTGATGACCCACGAAAGTTGCGTCCAGGAGAGATTGACCCCAATCCTGAGTCT…
		Protein	MRIMIKGGVWKNTEDEILKAAVMKYGKNQWARISSLLVRKSAKQCKARWYEWLDPSIKKTEWTREEDEKLLHLAKLMPTQWRTIAPIVGRTPSQCLERYEKLLDAACAKDESYEPSDDPRKLRPGEIDPNPESKPARPDPVDMDEDEKEMLSEARARLANTRGKKAKRKAREKQLEEARRLASLQKRRELKAAGIDTRHRKRKRKGIDYNAEIPFEKRPPPGFYDVSGEERPVEQPKFPTTIEELEGKRRVDIEAQLRKQDTARNKIAQRQDAPAAILQANKLNDPEAVRKRSKLMLPAPQISDQELEEIAKMGYANDLVLENEELGEGSGATHALLANYSQTPRQGMTPLRTAQRTPAGKGDAIMMEAENLARLRESQTPLLGGENPELHPSDFSGVT…
CnMYB71	CCG012239.1	CDS	ATGTTGTACAAGTGTCAAACTGAGTGGACCAGGGAAGAAGATGAGAAGTTGCTTCATCTTGCTAAACTTATGCCTACTCAATGGAGAACCATTGCACCGATCGTCGGCCGGACACCATCGCAGTGCCTCGAGCGCTATGAGAAGCTTCTTGATGCAGCCTGTGCCAAGGATGAAAGCTATGAACCAAGTGATGACCCACGAAAGTTGCGTCCAGGAGAGATTGACCCCAATCCTGAGTCTAAACCTGCCCGTCCTGATCCTGTTGACATGGATGAAGATGAAAAGGAAATGCTCTCGGAAGCACGGGCTCGGTTGGCCAACACCAGGGGCAAGAAGGCAAAGAGAAAGGCGAGGGAGAAACAGCTTGAGGAAGCAAGGAGGCTTGCATCCCTGCAGAAG…
		Protein	MLYKCQTEWTREEDEKLLHLAKLMPTQWRTIAPIVGRTPSQCLERYEKLLDAACAKDESYEPSDDPRKLRPGEIDPNPESKPARPDPVDMDEDEKEMLSEARARLANTRGKKAKRKAREKQLEEARRLASLQKRRELKAAGIDTRHRKRKRKGIDYNAEIPFEKRPPPGFYDVSGEERPVEQPKFPTTIEELEGKRRVDIEAQLRKQDTARNKIAQRQDAPAAILQANKLNDPEAVRKRSKLMLPAPQISDQELEEIAKMGYANDLVLENEVLGEGSGATHALLANYSQTPRQGMTPLRTPQRTPAGKGDAIMMEAVNLARLRESQTPLLGGENPELHPSDFSGVTPRKREIQTPNPMATPLATPGAVGLTPRIGMTPSRDAYSFGATAKGTPFRDELH…
CnMYB72	CCG012274.1	CDS	ATGGGAAGAGCTCCTTGCTGTGAGAAGGTGGGGCTGAAGAAGGGGAGATGGACGGCAGAGGAGGATGACATACTGATCAAGTACATTGCTGCCAATGGAGAAGGGTCCTGGAGGTCCTTGCCTAAGAATGCAGGGTTGTTGAGGTGTGGGAAGAGCTGCAGGCTAAGGTGGATAAACTACCTCAGAGCTGACCTCAAGAGAGGCAACATTTCCAAGGAGGAGGAGGAGATCATCATCAAACTCCATGCCACTCTAGGAAACAGGTGGTCCTTGATAGCTGGTCATCTTCCTGGAAGGACTGATAACGAGATCAAGAACTATTGGAACTCCCACCTAAGTAGGAGAGTCGACAGCATCCAGAAGTTCGTCGGCGATGGCGAGGTCATGGTGGTGGACCTT…
		Protein	MGRAPCCEKVGLKKGRWTAEEDDILIKYIAANGEGSWRSLPKNAGLLRCGKSCRLRWINYLRADLKRGNISKEEEEIIIKLHATLGNRWSLIAGHLPGRTDNEIKNYWNSHLSRRVDSIQKFVGDGEVMVVDLSKLPGGGKRRGGRTSRPAMKKNTTNGITARREKNEKGVSPPTSSAQTQSNEGQSIVLDPDQNQTSCDTFEGPNQGVLGPNEDPDQNQASCITSEGPPNQGALGPNEDMVSGLLSPSPMESKFWGGNSEMEAMLFGASEGSSGGWGSHDEERESGVMSSSEEREGGTLVLHGDGGGGTIGSEEEEEEERGGGVIAQVEEEVGSAQADRFMDWELGGIEAKLWDDAGEMWPWQWDDENRELGLQAIDGCGYQEELLDSWLLSDVL
CnMYB73	CCG012376.1	CDS	ATGGCGGAGGAGAGGATAAAGGGGCCGTGGAGCCCGGAGGAGGACGAGGCGCTGCGGCGGCTGATCGAGATTCACGGTCCACGGAACTGGTCGGCGATAAGCAAGGGGGTGCCGGGACGGTCGGGGAAGTCGTGCCGGCTACGGTGGTGCAACCAGCTGTCGCCGGTGGTGGAGCACCGCCCCTTCACGGCCGAGGAGGACGAGGCCATCGTCCGGGCCCATCGCCGCTTCGGCAACAAGTGGGCCACCATCGCCCGCCTCCTCGCCGGCCGCACCGACAACGCAGTCAAGAACCACTGGAACGCCACCCTCAAGCGCCGCCTCGCCTCCCTCTCCTCTCCTTCCGACGACGACGGCGATCTCAACAAGCGATGCCGCAGCACGCCTTCCGGATCTGAC…
		Protein	MAEERIKGPWSPEEDEALRRLIEIHGPRNWSAISKGVPGRSGKSCRLRWCNQLSPVVEHRPFTAEEDEAIVRAHRRFGNKWATIARLLAGRTDNAVKNHWNATLKRRLASLSSPSDDDGDLNKRCRSTPSGSDASDFSGSHSPPPPPSGEDDPMTALTLALPGYGSDCGKEETSAGLGGIRLPPEMEGAMREMVRREVRSYMEGRGYGVPEGDGVMGQMIWEEVRSYMAELGKTWYDVPVDWQH
CnMYB74	CCG012377.1	CDS	ATGGCGGAGGAGAGGATAAAGGGGCCGTGGAGCCCGGAGGAGGACGAGGCGCTGCGGCGGCTGATCGAGATTCACGGTCCACGGAACTGGTCGGCGATAAGCAAGGGGGTGCCGGGACGGTCGGGGAAGTCGTGCCGGCTACGGTGGTGCAACCAGCTGTCGCCGGTGGTGGAGCACCGCCCCTTCACGGCCGAGGAGGACGAGGCCATCGTCCGGGCCCATCGCCGCTTCGGCAACAAGTGGGCCACCATCGCCCGCCTCCTCGCCGGCCGCACCGACAACGCAGTCAAGAACCACTGGAACGCCACCCTCAAGCGCCGCCTCGCCTCCCTCTCCTCTCCTTCCGACGACGACGGCGATCTCAACAAGCGATGCCGCAGCACGCCTTCCGGATCTGAC…
		Protein	MAEERIKGPWSPEEDEALRRLIEIHGPRNWSAISKGVPGRSGKSCRLRWCNQLSPVVEHRPFTAEEDEAIVRAHRRFGNKWATIARLLAGRTDNAVKNHWNATLKRRLASLSSPSDDDGDLNKRCRSTPSGSDASDFSGSHSPPPPPSGEDDPMTALTLALPGYGSDCGKEETSAGLGGIRLPPEMEGAMREMVRREVRSYMEGRGYGVPEGDGVMGQMIWEEVRSYMAELGKTWYDVPVDWQH
CnMYB75	CCG012402.1	CDS	ATGTCCGAAAAGAGGGGATCCAACAAATATGAGGATATGGAGATGAGGAGGGGGCCTTGGACTCTCGAGGAGGACACCCTCCTCATCCACTACATTGCTTGCCATGGCGAAGGCAGGTGGAATCTCCTCGCTAAGTGCTCAGGCTTGAAGAGAACAGGTAAGAGTTGCAGGCTTAGGTGGCTGAATTACTTAAAACCAGATATAAAACGAGGCAACCTCTCCCCAGAGGAGCAGTTCTTGATCCTTGAACTCCATTCCAAGTGGGGAAACCGGTGGTCTCGGATTGCACAACATCTACCAGGGAGGACCGACAACGAGATAAAGAACTACTGGAGGACCAGGGTGCAGAAGCAAGCAAGGCAGCTCAAGATCGATGCCAACAGCGCCATGTTCCGAGAC…
		Protein	MSEKRGSNKYEDMEMRRGPWTLEEDTLLIHYIACHGEGRWNLLAKCSGLKRTGKSCRLRWLNYLKPDIKRGNLSPEEQFLILELHSKWGNRWSRIAQHLPGRTDNEIKNYWRTRVQKQARQLKIDANSAMFRDAIRCSWMPRLLEKMGSSQSMPPLIDSNAAATAGMIDQTPQGARPPQPFSDPAMQYPFENRSSYEPSGSENHSPSTSSGSMALPQLPYLSDFSSNPANSYINGLTFDPFMGGHCIDHNGYGLDTMDPTPASASQLGSSISEYNYTMAANNCVDNIGGDGLWNMDELWYICKKAT
CnMYB76	CCG012427.1	CDS	ATGAGAAAGCCTTGTTGTGATAAGCAAGACACCAACAAGGGAGCATGGTCGAAGCAGGAGGATGAGAAGCTGATCGACTACATCCGCATCCATGGAGAAGGTTCTTGGAGATCGCTCCCCAAGGCTGCAGGTGGACTACTTCGGTGCGGTAAGAGTTGTAGGCTTCGATGGATAAACTACCTACAGCCCAATATTAAGAGAGGGAACTTTGCAGAGGATGAAGAGGACCTCATCATTAAGCTTCATGCTCTTCTTGGCAACCGATGGTCATTGATAGCAGGAAGGCTGCCTGGACGAACAGATAATGAGATAAAGAATTATTGGAACTCTCATTTGAGGAGGAAGCTCATAAATATGGGGATTGATCCCAACAACCACCACGTCAGCCAGAGCCTCTCT…
		Protein	MRKPCCDKQDTNKGAWSKQEDEKLIDYIRIHGEGSWRSLPKAAGGLLRCGKSCRLRWINYLQPNIKRGNFAEDEEDLIIKLHALLGNRWSLIAGRLPGRTDNEIKNYWNSHLRRKLINMGIDPNNHHVSQSLSLHRPQISGSATLSGGPVNHERKEWQQLISMTDNDRASDTGSCLPSKKDAASCLEDNAYVLPDLNLDLTVSVPSPPTTFTEWKQESAELEAPSELGNATNQTLLLFG
CnMYB77	CCG012480.1	CDS	ATGGGAAGGCAGCCATGTTGTGACAAGGTGGGGCTGAAGAAAGGGCCATGGACAGCTGACGAGGACAAGAAGTTGGTCAACTTCATCCTCACCAATGGCCAATGCTGTTGGAGAGCTGTCCCAAAGTTAGCAGGTTTGTTGAGGTGTGGAAAGAGCTGCAGGCTTAGATGGACCAACTACCTGAGGCCTGATTTGAAGAGGGGACTGCTTTCAGAGTCTGAGGAGAAGTTGGTCATTGATCTCCATTCTCGTCTTGGAAATAGATGGTCCAAGATTGCATCTCACCTCCCTGGTAGGACCGACAATGAGATAAAGAATCATTGGAACACCCACATCAAGAAGAAGCTGAGGAAGATGGGAATTGACCCCATCACTCACAAGCCCATCTCTTCTACTGAT…
		Protein	MGRQPCCDKVGLKKGPWTADEDKKLVNFILTNGQCCWRAVPKLAGLLRCGKSCRLRWTNYLRPDLKRGLLSESEEKLVIDLHSRLGNRWSKIASHLPGRTDNEIKNHWNTHIKKKLRKMGIDPITHKPISSTDEHHRKEERQQEQPDVAADEHGRSENVGLQCLQGQEEEKSVTSSFDVIETDTLLQKSPDFCTDEVPMIQPHEIILPCASATSFSTSIPSSGYLSGSSVKAEEIQFPCMEMEWPETTYLCGMDEYFSQWDLISSDGDGT
CnMYB78	CCG012612.1	CDS	ATGGGAAGGCCTCCATGCTGTGATAAGATTAACATTAAGAAAGGTCCTTGGACTCCAGAAGAAGACATCATCTTAGTCTCCTACATTCAAGAACATGGACCAGGGAACTGGAAATCAGTACCTACAAACACAGGTTTGATGAGATGTAGCAAGAGTTGCCGACTGAGATGGACCAACTACCTCCGGCCAGGAATTAAGCGCGGAAACTTCACCCCGCATGAAGAAGGAATGATCATCCACCTGCAAGCTTTGCTAGGTAACAGGTGGGCAGCCATTGCTTCTTACCTTCCTCAGAGAACAGATAATGACATCAAGAACTACTGGAACACCCACCTGAAGAAGAAGATCAAAAAGTATCAAACAACAATTGGCAGCTATATGACTCCATCTGATTCAACC…
		Protein	MGRPPCCDKINIKKGPWTPEEDIILVSYIQEHGPGNWKSVPTNTGLMRCSKSCRLRWTNYLRPGIKRGNFTPHEEGMIIHLQALLGNRWAAIASYLPQRTDNDIKNYWNTHLKKKIKKYQTTIGSYMTPSDSTITCHELISRNYNSETRNSDISTIHSLLPKSSHNLSTYASSTENISRLLEGWMRSSPKADLKPAQDKQHQNIDAFKSSSSNAFNQAYFEVGQVKSDQECGHPIPQAHIEGGQIMDDQEYCSRIPHEEVESFLSFENSSGISWEKSCVHSTFYRPQSMVADAEAKQRLDSEHHPPLSLFEKWLLEEATGQADLMEVSADCCSDVMFQ
CnMYB79	CCG012627.1	CDS	ATGAGCTTCTTCCCTCCTCCGCCTCCGCCGCAGCTGCCGCCGTCGTCATCTCCTCCATATCTTGGCGCTTCGAGTTCCCGCTCGGCGGAGAGGGAATGCTGGCCTTGTGATATGGGATTTCTATCTGGAGAGAAGCAAGGTGAGGGCTTTCAAGGCTTTGAGGGAGGACAGGGTTCCCCAGGGGGTGAGAAGAGCGATGGAGGCGAAGGAGATGAAGGTGAGAACGCCGGTGGAAAGAGAGAAAGTGAGGGTGGGCCGGCGAAGCTCTGCATCAGAGGCCATTGGAGGCCATCGGAGGACGCCAGACTTCGAGAACTCGTCGCCCAATATGGCCCCCATAACTGGAACCTCATCGCTGAGAAACTCGATGGAAGATCAGGGAAGAGTTGCAGGCTGAGA…
		Protein	MSFFPPPPPPQLPPSSSPPYLGASSSRSAERECWPCDMGFLSGEKQGEGFQGFEGGQGSPGGEKSDGGEGDEGENAGGKRESEGGPAKLCIRGHWRPSEDARLRELVAQYGPHNWNLIAEKLDGRSGKSCRLRWFNQLDPRINKTSFTEEEEERLLAAHRFHGNKWALIARFFPGRTDNAVKNHWHVMMARRQREMCNGYRRRKLSSLTPTNPCVPILPRMMELVGTGNNNAHSGESTITTNRDESASSSTGLSPNSPNNMVIPGFVNRFGPSELPHHFQLLMGSHEKLVAARNVCNEKFGTSTRCFYQSASMLMAMGVDQAGHSEATSEASTTESMANPRNNAIMHAERDNDGEKMTFTFIDFLGITVFKFLDKSNSSNKKKVSIFTIFMDGLRITRM…
CnMYB80	CCG012854.1	CDS	ATGGCAGCAGCAGCGGGGATGAATTCTGATGGTTCTGTAGCTCCAGCAGCCGTGGCGGCACCTCCGAAGAAGGATCGGCATATTGTCAGCTGGACTCCAAAGGAGGATGATCTGCTCCGAGAGCAAGTTGCTCTTCATGGAACCGAGAATTGGACGAGAATTGCAGCTCAATTCAAGGACAAGACCGGCAGACAATGCCGAAGAAGGTGGAATACGTACTTGAATGCAGAGTGCAAGAAAGGTGGATGGTCGGCCGAAGAGGACAGGCTTTTGTGTGAGGCCCAGAAGGTTTACGGGAACAGATGGACCGAGATTGCAAAGGTAGTCTCTGGCAGAACAGATAATGCAGTGAAGAACCGATTCTCTACCCTCTGCAAGAAAAGAGCAAAGCATGAGGCT…
		Protein	MAAAAGMNSDGSVAPAAVAAPPKKDRHIVSWTPKEDDLLREQVALHGTENWTRIAAQFKDKTGRQCRRRWNTYLNAECKKGGWSAEEDRLLCEAQKVYGNRWTEIAKVVSGRTDNAVKNRFSTLCKKRAKHEALSKENNGSCLNPNNKRVIIRNGCIPAETRELSLPTKHMRYHISDLKENKRNEEYLGKHGMNKDQLRSPLAVLAQNCNIAGELLAYVGNDLRTAVHNDNRTRGTFLKKDDPKLTALLQQAELLSSLAQKVNAENTKESLENAWKEIQDYMAQTEESGMPSRKISGTDFVLDDFRDLIEELMSSDSIGQQSLRQSDLHENSRSSEYSAGSSGHFNNQGNEKDHQTDDCVFSNNTEISGPQEDAQCFGMTACQEEVMPPLTKPKENDEN…
CnMYB81	CCG013349.2	CDS	ATGGCAAGTGACAAGGAAAAGGGTGCTAAGAAAGGTGAAACTTCTGCATCTCCTTCTACTGCTGTTCAGGATGGGAGTAGTGATGAGATTCAAAGACAGCGGCTATTGCATGGGAGGACCACTGGTCCAACGCGCCGCTCCACCAAAGGGCAGTGGACACCTGAAGAGGATGCAATATTGTGCAGAGCTGTCCAAAAGTTTAGAGGGAAGAATTGGAAAAAGATAGCCGAATGTTTTCCGGATCGGACCGATGTTCAGTGCTTGCACAGGTGGCAGAAGGTTTTAAATCCTGAGCTTGTTAAAGGACCATGGTCAAAAGAGGAAGATGAGAAAATCATTCAAATGGTAAATAAATATGGACCAAAGAAGTGGTCCACCATTGCTCAAGCATTACCTGGA…
		Protein	MASDKEKGAKKGETSASPSTAVQDGSSDEIQRQRLLHGRTTGPTRRSTKGQWTPEEDAILCRAVQKFRGKNWKKIAECFPDRTDVQCLHRWQKVLNPELVKGPWSKEEDEKIIQMVNKYGPKKWSTIAQALPGRIGKQCRERWHNHLNPAINKQAWTQEEEIMLIHAHQIYGNKWAELTKFLPGRTDNAIKNHWNSSVKKKLDSYMASGLLAQFQGLPHVENPAQCISSSVVNQQNSDNSGFKDRQDVEYSSECSQGPSSALVGCSQSDYELANTVQLHDDIKLGDDAKKEDVQNSQLPMCSKEFYTSMEEIAHVLPEIQCGDEVSVTIPCHSVHEVEVSKNLANQMISQELTNSLLESTQKSPELKRTTEYHAHCVENYESKSGSLPDPVGMEMPTSV…
CnMYB82	CCG013619.1	CDS	ATGGGAAGGCCTCCTTGCTGTAATAAGGTTGGCATCAAGAAAGGTCCTTGGACTCCTGAAGAAGACGTCATCTTGGTCTCCTATATCCAAGAGCATGGGCCTGGAAACTGGAGAGCTGTCCCTACAAATACTGGCTTGCTAAGATGTAGCAAGAGTTGCAGACTAAGATGGACCAATTACCTCAGACCTGGAATCAAGCGTGGCAACTTCACCCCACTTGAAGAAGGAATTATCATCCATCTTCAGGCCTTGCTTGGGAATAGGTGGGCAGCAATAGCTTCTTACCTTCCCCAGAGAACGGACAATGATATAAAGAACCACTGGAACACCCATCTCAAGAAGAAGTTTAAAAAGTACCAGACAGCAATTGATAGCTACATGATCTCTTCTGATTCAGGC…
		Protein	MGRPPCCNKVGIKKGPWTPEEDVILVSYIQEHGPGNWRAVPTNTGLLRCSKSCRLRWTNYLRPGIKRGNFTPLEEGIIIHLQALLGNRWAAIASYLPQRTDNDIKNHWNTHLKKKFKKYQTAIDSYMISSDSGPSCNGQTSKGYKMEGIRIPDLTASHSPPSRFYYKSPSTYASNTENIPGLLEGWMRSTSPKSTPDEHQQSTNIDGNGNELLQGSQAKGDQWSCAVISKEDHDSLLSFENLSNIVWDKSSSSSVDSVLQGTQPAPADAEAKHGVADGRQQPPLSLLEKWLLDETSGQVDGLVELPADCFLNPMF
CnMYB83	CCG013647.2	CDS	ATGACGGAACAAGAAGAGGATCTCATCTACAGAATGTATAGGCTGGTGGGCGACAGGTGGATATTGATAGCAGGCCGGATACCGGGCCGTAAGCCAGAAGAGATAGAGAGGTTCTGGATAATGAGGCATGGGGAGGCATTTGCTGAGAAGAGAAACAGCAAAGGGGGATTGCAGAAGTGTGGTTAG
		Protein	MTEQEEDLIYRMYRLVGDRWILIAGRIPGRKPEEIERFWIMRHGEAFAEKRNSKGGLQKCG
CnMYB84	CCG013805.1	CDS	ATGGAGGGGCACTCCGGTTGGGGGACACTGGTAGATGGATGGAGGAAAGGTCCATGGACTGCCCAAGAGGATGAGATCCTCATTGAGCATGTCAACCAACATGGTGAAGGAAGATGGAACTCCATCTCCAAGCTAACAGGACTTAGACGGAGTGGCAAGAGCTGTAGGCTAAGGTGGGTGAACTACCTAAGGCCTGACCTCAAGAGAGGGAAGATTACTCCCCATGAGGAGAATATCATTCTTGAGCTCCATGCTTTGTGGGGAAACAGGTGGTCCACAATTGCTCGGAGCCTCCCCGGGAGGACCGACAACGAGATCAAGAACTACTGGAGGACCCATTTCAAGAAGAGCAAGCCTTCGAAGAATATCGAGAGGGCGAGGGCTCGGTTTTTGAGGCAG…
		Protein	MEGHSGWGTLVDGWRKGPWTAQEDEILIEHVNQHGEGRWNSISKLTGLRRSGKSCRLRWVNYLRPDLKRGKITPHEENIILELHALWGNRWSTIARSLPGRTDNEIKNYWRTHFKKSKPSKNIERARARFLRQQQEQPKLKLEEQRQEEQQQADVRGIMTQVEEATLAPQEMQEMAYMYPLTSMLQWGGCVGDGSCSVSDGSSEEEVWGSLWNLDDIHDDLDGACRAGVTLQDQVLTFY
CnMYB85	CCG014495.1	CDS	ATGGCCTCCAGTTCAATGAGCCTCTCACGCACCTCGGACTCCTCATGGACCCTGAGGGAGAACAAGAGGTTTGAGGAGGCCCTGGCGAAGTATGACAAGGACACCCCCGACCGCTGGCACAAAGTGGCTCAGGCCGTCGGCAGCAAGTCGGTGGAAGAGGTGAAGCGCCACTATGAACTGCTCGTCAGGGATATCCATTACATCGAAACAAGTCATGTGTCATTCCCAAACTACTGA
		Protein	MASSSMSLSRTSDSSWTLRENKRFEEALAKYDKDTPDRWHKVAQAVGSKSVEEVKRHYELLVRDIHYIETSHVSFPNY
CnMYB86	CCG014496.1	CDS	ATGGCTTCAAGCTTGAACACCTCCTGGACCCTGAAGGAGAACAAGCAGTTCGAGCAGGCCCTGGCGAAGTATGACAAGGACACCCCCGACCGATGGCTCAAAATAGCCCAAGCGGTCGGGGGGAAGACACCTGAAGAGGTGAAGCGCCACTATGAACTACTTGTTGAGGACATCAAGCACATTGAGGCAGGCCATGTGCCGTTCCCAAATTACGGGTCCTCTGGCAGCAGGGTGGCTCGTTAG
		Protein	MASSLNTSWTLKENKQFEQALAKYDKDTPDRWLKIAQAVGGKTPEEVKRHYELLVEDIKHIEAGHVPFPNYGSSGSRVAR
CnMYB87	CCG014497.1	CDS	ATGGCTTCAAGCTTGAACACCTCCTGGACCCTGAAGGAGAACAAGCAGTTCGAGCAGGCCCTGGCGAAGTATGACAAGGACACCCCCGACCGATGGCTCAAAATAGCCCAAGCGGTCGGGGGGAAGACACCTGAAGAGGTGAAGCGCCACTATGAACTACTTGTTGAGGACATCAAGCACATTGAGGCAGGCCATGTGCCGTTCCCAAATTACGGGTCCTCTGGCAGCAGGGTGGCTCGTTAG
		Protein	MASSLNTSWTLKENKQFEQALAKYDKDTPDRWLKIAQAVGGKTPEEVKRHYELLVEDIKHIEAGHVPFPNYGSSGSRVAR
CnMYB88	CCG014942.1	CDS	ATGGGAAGGCAGCCGTGTTGTGATAAGGTGGGGCTGAAGAAGGGGCCGTGGACAGCTGAGGAGGACAAGAAGTTGATCGACTTCATCCTCACCAATGGCCAATGCTGTTGGAGAGCTGTCCCAAAACTAGCAGGTTTATTGAGGTGTGGAAAAAGTTGCAGGTTAAGATGGATCAACTACCTACGACCTGATCTGAAGAGGGGCTTGCTGTCAGAGTCTGAGGAGAAGTTGGTCATTGAACTCCATTCTCGTCTTGGAAATAAATGGTCTAAGATTGCGTCTCAACTCCCTGGTAGAACTGACAATGAGATAAAGAATCATTGGAACACCCACATTAAGAAGAAGCTGAGACAGATGGGAATTGATCCCATCACTCACAAGCCCATCTCTTCCACAGAT…
		Protein	MGRQPCCDKVGLKKGPWTAEEDKKLIDFILTNGQCCWRAVPKLAGLLRCGKSCRLRWINYLRPDLKRGLLSESEEKLVIELHSRLGNKWSKIASQLPGRTDNEIKNHWNTHIKKKLRQMGIDPITHKPISSTDEHHHQTGQQQQRQQQEQVGVVAGEDERSDNMILQCSQSQEEEKSASVSGSFDFIEADTFLQKSPGFCTDEVPMIQPDEIIVPCASSTSHSSTSLPSSCFSSSPSVKAEEIQFTCMEWPEPMYFYGMDDFNQWDLISDDRDGKLAFYPLNQLHQRTTRDQESWN
CnMYB89	CCG015134.1	CDS	ATGTCTGAAAAGAGGGGATCCAACAAATATGAGGAGGACAAGATGGAACTCAGGAGGGGGCCTTGGACTCTCGAGGAGGACACCCTCCTCATCCACTACATTGCTTGTCATGGCGAAGGCCGGTGGAATCTCCTTGCTAAGTGCTCGGGCTTGAAGAGAACAGGTAAGAGTTGCAGGCTTAGGTGGCTGAATTACTTAAAACCAGATATAAAGCGCGGCAACCTCTCTCCAGAGGAGCAGTTCTTGATCCTTGAACTCCATTCCAAGTGGGGAAACCGGTGGTCCAGGATTGCACAGCATCTACCAGGGAGGACCGACAACGAGATAAAGAACTATTGGAGAACCCGGGTTCAGAAGCAAGCAAGGCAGCTCAAGATCGACGCCAACAGCGCCATGTTC…
		Protein	MSEKRGSNKYEEDKMELRRGPWTLEEDTLLIHYIACHGEGRWNLLAKCSGLKRTGKSCRLRWLNYLKPDIKRGNLSPEEQFLILELHSKWGNRWSRIAQHLPGRTDNEIKNYWRTRVQKQARQLKIDANSAMFRDAIRYRWMPRLLEKMGSSQSMPSLIDSNTTTMAGMMAQITPHRPPRQFSNNPAMHYYYPPFESCSSYEPPGSENHSPTTSSASMALPQFSSGPPDNYSGVSFNPFMSSGHSADGTYGLDAMDLDPVSATQLGFSVFDYTTANNNNCVDNIGDGLWNMDDPLWYVRKLNEWGGGV
CnMYB90	CCG015176.1	CDS	ATGGACCTCAGAAGAGGCCCTTGGACTGTGGAGGAAGACCTTAAACTCATCAACTACATCGCCATCCACGGTGAGGGCCGTTGGAACACTCTCGCCCATGGTGCAGGCAGCATTCCGGATGGTGAGCGTAATACCAGTGACGGGATCCAGGAGGCCCGGTTGGAAATGGTGGATGGATGGTATGATAATGGGGGGCTGCTGGACTTCGAGCAAGGTGGTGGGTGGGGGCAGAATTCTTGGAGCCTGGAGGACATTTGGTTCGCGGAACAGCAAAACAAAGAATAA
		Protein	MDLRRGPWTVEEDLKLINYIAIHGEGRWNTLAHGAGSIPDGERNTSDGIQEARLEMVDGWYDNGGLLDFEQGGGWGQNSWSLEDIWFAEQQNKE
CnMYB91	CCG015179.1	CDS	ATGACGAGGAGCGATGGCGGAGGGAGCAGGGATGGGGGTCTGAAGAAGGGGCCGTGGACGGCGGCGGAAGACGCGATCCTGATGGAGTACGTGCGGAAGCACGGAGAGGGCAACTGGAACGCCGTCCAGAAGAACACCGGGCTGGCCCGCTGTGGAAAGAGCTGCCGTCTCCGCTGGGCCAACCACCTCCGCCCCAATCTCAAGAAGGGCGCCTTCTCCCCCGACGAGGAGCTCCTCATCCTCCGCCTCCACGCCCAGCTCGGCAACAAATGGGCCCGCATGGCCGCCCACTTGCCGGGAAGGACCGATAATGAGATCAAGAACTACTGGAACACGAGGATCAAACGGCGGCAGCGTGCCGGTCTCCCACTCTACCCTCCAGATATCCAGTGCGAGTTG…
		Protein	MTRSDGGGSRDGGLKKGPWTAAEDAILMEYVRKHGEGNWNAVQKNTGLARCGKSCRLRWANHLRPNLKKGAFSPDEELLILRLHAQLGNKWARMAAHLPGRTDNEIKNYWNTRIKRRQRAGLPLYPPDIQCELALKRQRLHHNHPPSTNPPAPLLTNSTTITHFSSPPSSLLDPTGYFSTLLPTAFNAPLPLSGHHLPFPSSGMFHTQQQQQQMEFNLGSFGLNSLPLPPPVFPNKMELPSTQMFTELPFSGGLQDTLLQEVQPCGHLQSKGLLLELVSGDQDVKLSHLCGGGGGGVGGEGGGSKRITSPQDGLMESAAKWADSNWSIGTQMKKEPTENDTSPVEEDISQLLNMIPAVNAAATTPVSEWYKSDSGEISNGQSSVITEEDIGLEMQQLVS…
CnMYB92	CCG015226.1	CDS	ATGTCGTCGTCGTCGGCGGCGGCGGCGGCGGCGGACGGCGGTGGCGCCGGAGAGGCTAGTTGGAACAGGGAGGAGGAGAAAGCCTTCGAGAACGCTCTGGCCATGGTGGTGCGGCCGGTGAAGGCGGAGGAGGGGGAGGACGGGTGGTGGGAGCTGATCGCTGAGAGGGTACCGGGGAAGACGGCGGCTCAGGTAAGGCGGCATTACGAGATGCTTGTGGAGGATGTGAAGGCGATCGAGGCTGGCCGGGTCCCCATTCCCCGCTACATCGGAGAAGACGCGGCGGCGGCTGGCAAGGAGAAGGACCACCACCATTACAACCACCACGGATTCGGCGGAGATAGGAGATTCGAGATGGGAGGGCAGGGAAAGAGCTTGTCGAAGTCAGAACAGGAACGT…
		Protein	MSSSSAAAAAADGGGAGEASWNREEEKAFENALAMVVRPVKAEEGEDGWWELIAERVPGKTAAQVRRHYEMLVEDVKAIEAGRVPIPRYIGEDAAAAGKEKDHHHYNHHGFGGDRRFEMGGQGKSLSKSEQERRKGIPWTEEEHRLFLLGLSKFGKGDWRSISRNFVISRTPTQVASHAQKYFIRLNSMNRDRRRSSIHDITSVNGGDVSSPQGGQGNANPAAGGSSMKHPSQPNISTVGMYGPSVGHPVAAHMVSAAGARVMLPPHHAPYVMPVAYPVPPPTTMHQ
CnMYB93	CCG015238.1	CDS	ATGAAGGAGAGGCAGCGATGGCAGCCGGAGGAGGACGCGCTGCTGCGGGCGTACGTGAAGCAGTACGGGGCCAAAGAGTGGGGGCTGGTTTCGGAGCGGATGGGGCGGGCGCTCCACCGCGAACCCAAGTCGTGCCAGGAGCGGTGGAAGAACTACCTCCGCCCGGGACTCAAGAAGGGCTCCCTCACCCCGGAGGAGCAGGCCCTCCTCGTCTCCCTCCAGTCCCGCTACGGCAATAAGTGGAAGGCCATCGCCACCCACCTCCCCGGCCGCACCCCCAAGCGCCTCGGCAAGTGGTGGGAGGTCTTCAAAGACAAGCAGCTCAAGGCCGCCGCCAAAGCCTCCCCCGACAAACCCCACCACCCCGGAACCTCCTCCGCCTACGAGCACATCCTCGAA…
		Protein	MKERQRWQPEEDALLRAYVKQYGAKEWGLVSERMGRALHREPKSCQERWKNYLRPGLKKGSLTPEEQALLVSLQSRYGNKWKAIATHLPGRTPKRLGKWWEVFKDKQLKAAAKASPDKPHHPGTSSAYEHILETFAEKHVLPPPSHPPLPSLVLPNPLLFAAAAASSCSSSSPSPSSPSPPSVSFSLSRPEGWLLLLPAVVQLCAEVEEGRQSWGQHRKEAVWRLSRLEQQMETEKARKKREKVEEVEAKIRRLREEEAAWLDRLEEEWRERVLAVRREAEAEEAEVVEAWTATHAKLAGLLEKMMLGGADGRGLSLPVAKDYLH
CnMYB94	CCG015277.1	CDS	ATGGGACGGCATTCCTGCTGTCTCAAGCAGAAGCTGAGGAAAGGCCTGTGGTCTCCTGAAGAGGATGAGAAGCTCTACAATCACATCATGAGATTTGGAGTTGGCTGTTGGAGCTCTGTGCCAAAACTAGCAGGGTTGCAAAGATGTGGAAAGAGCTGTAGACTGAGATGGATAAATTATCTGAGGCCAGATCTCAAGAGGGGCAGCTTTTCACAGCAAGAAGAGGACTTGATCATATGCCTCCATGAGATACTGGGCAATAGGTGGTCTCAAATTGCATCGCAATTGCCAGGAAGAACAGACAATGAGATCAAGAACTACTGGAACTCAAGCCTCAAAAAGAAGCTTCGGCAGAGGGGAATTGATCCCAGCACCCACAAGCCATTGAGTGAGATAGAA…
		Protein	MGRHSCCLKQKLRKGLWSPEEDEKLYNHIMRFGVGCWSSVPKLAGLQRCGKSCRLRWINYLRPDLKRGSFSQQEEDLIICLHEILGNRWSQIASQLPGRTDNEIKNYWNSSLKKKLRQRGIDPSTHKPLSEIEAPVEKPGLNNSSSSGSLEHLPAKPVFDPFPLIDVQAGVDLMETDSNLCGEIQQTFKPFNQNELLTSSGFCDYSSLLDVSENYGYGESSSNSSNWNRNIGTDTNYVLGNEVLNWVSDNKVGSLTHTHNNGVETFEHKISPWHEKQHHVQSTEDYNSYPMRSLSRDLTEACLDIPRGELASEFNVDFF
CnMYB95	CCG015319.1	CDS	ATGGGAAGAGCTCCTTGCTGTGACAAAGCAAACGTTAGGAAAGGCCCATGGTCCCCCGAGGAGGATGCCAAGCTCAAGTCCTACATGGAGCAGCATGGCACTGGTGGAAACTGGATCGCCCTCCCACAGAAGATTGAAGAGAGGAAGCAGCCCCAACCTCCGAAGAAGAGAGATCTGACCATGGGAAGAGCTCCTTGCTGTGACAAAGCAAACGTTAGGAAAGGCCCATGGTCCCCCGAGGAGGATGCCAAGCTCAAGTCCTACATGGAGCAGCATGGCACTGGTGGAAACTGGATCGCCCTCCCACAGAAGATTGGCCTTAAGCGATGCGGTAAGAGCTGCCGCCTCCGGTGGCTTAACTATCTCCGGCCAAATATTAAGCATGGTGGCTTCTCTGAA…
		Protein	MGRAPCCDKANVRKGPWSPEEDAKLKSYMEQHGTGGNWIALPQKIEERKQPQPPKKRDLTMGRAPCCDKANVRKGPWSPEEDAKLKSYMEQHGTGGNWIALPQKIGLKRCGKSCRLRWLNYLRPNIKHGGFSEEEDNIICSLYVAIGSRWSIIAAQLPGRTDNDIKNYWNTKLKKKLLGKQHKNQQQARRVCRRNQGTKESEDGSTMSAKEGNYHSYCPMPTNPTNQFNQVGHHASDDHESIKKFLMNLDGAFCCHGRAEQGNPLASSLGRHHLNRNSMGSITLPEQANSFMNGYSPSGYRISQGLNEIAVELDEMFLGNSVKLQGLDCFFGAGNMVAENNGTSTSGSMNWNDISPLIYPPVVTSYQGMQQQCLPDELVHILGAQI
CnMYB96	CCG015526.1	CDS	ATGGGGAGACAGCCGTGCTGCGATAAGATTGGATTGAAGAGAGGTCCATGGACCATGGAAGAAGATCAGAAGCTCATCAACTTCATCATGAATAATGGGATACATTGTTGGCGTCTTGTTCCAAAGCTTGCTGGTATCTCTCTTAATTTCTTTGGCCGCACCGATAATGAAATTAAGAACCATTGGAATACTCGAGTCAAGAAGAGATTGAAGCTCCTTGGTTTGGATCCTGTGACCCACAAGCCCATAGAACAGCCTGCAAAATATGACAGCTCAAGGAGTGACCGTGTTTCAGAATCTAATACCTCAGAAGTCCAAAAGAAGAGCATGGAGATTATGGACATAGTTTCAAGCAGCCAAGAAGAACATCTGATGAATGATGAGAAACAAAAAGGCCAA…
		Protein	MGRQPCCDKIGLKRGPWTMEEDQKLINFIMNNGIHCWRLVPKLAGISLNFFGRTDNEIKNHWNTRVKKRLKLLGLDPVTHKPIEQPAKYDSSRSDRVSESNTSEVQKKSMEIMDIVSSSQEEHLMNDEKQKGQEEHLMNDEKQKEVQFGSNDTIVLHRNGMSWESLDVEEMKPRANPSSSFSTSFSIDDISPECSNLCWFDTIDSFPSWEALYPLEDVFPFGNFP
CnMYB97	CCG015824.1	CDS	ATGGCTTGTCTCATGGCTTCCCTTCTATGCTTCAGGTGGTCTGCAATAGCCACCCATCTACCCAAGCGAACTGACAATGAGATCAAGAACTACTGGAACACACACCTCAAGAAGCGGCTGGCCAAGATGGGGATCGATCCGGTGACCCACAAGCCCAAGAGCGACGCCCTCAGCTCCGGCGATGGCCAGGCCAAGAGCTCCGCCAACCTCAGCCACATGGCCCAGTGGGAGAGCGCCCGCCTCGAAGCCGAGGCCCGACTCGTCCGGGAATCCAAACTCCGCGCCGCCGCACAGCTCCAACCACAGTCACCCTCCTCCTCCGCCCCTCCACTGCCTCCGGCGCTGCAGGGAAACAAGTCAGTGGCTCCCCCGGCGCCTCCCACTCCCTCTCTTGATGTC…
		Protein	MACLMASLLCFRWSAIATHLPKRTDNEIKNYWNTHLKKRLAKMGIDPVTHKPKSDALSSGDGQAKSSANLSHMAQWESARLEAEARLVRESKLRAAAQLQPQSPSSSAPPLPPALQGNKSVAPPAPPTPSLDVLRAWHGFWSNKPTTGNPGGRIDLESPTSTLSFSENVLPITGGGLLDGNSTACRQGAAQELEEEQDLEWKCFEKQPLRMLEIKDHRIDSFASFSMDTTSVLVGESSWLPESSSIGTGSSGGEFGARFTGMLLDSSDDRNSSDGRGDSDNFEGGSCVEEEGKEGEENKNYWNSILKLVNSTSPSSSPPVF
CnMYB98	CCG015885.1	CDS	ATGGGGAGAGCACCGTGCTGCGATAAGGCTAATGTGAAGAGAGGGCCATGGTCTCCAGAGGAAGATGCGGTCCTTAAAGACTATATTGAGAGACATGGGACCGTCGGGAACTGGATTGCTTTGCCCCAGAAAGCAGGGCTCAAACGTTGCGGCAAGAGCTGCCGCCTCCGATGGCTCAATTATCTCCGGCCAGACATCAAGCACGGCGGCTTCACGGAGGAAGAAGACCTCGTCATCTGCACTCTTTACAACAAAATTGGAAGCAGGTGGTCTGTTATTGCTTCCAAGCTGCAAGGAAGAACCGACAATGATGTCAAGAATTATTGGAACACCAAGCTCAAGAAAAAGGTAATAACAGGACAAATTAGTCTTCCCACCAACATCGCCACCTCCTCCTCC…
		Protein	MGRAPCCDKANVKRGPWSPEEDAVLKDYIERHGTVGNWIALPQKAGLKRCGKSCRLRWLNYLRPDIKHGGFTEEEDLVICTLYNKIGSRWSVIASKLQGRTDNDVKNYWNTKLKKKVITGQISLPTNIATSSSPSPSNSTYSTSTASIHHSPSPAPPLQPPLLPATITQAYGGGADFSVPLEKRLGTNFGFPQKLYPEMAQFSMMGLMEQRDFSGSVSVSVSPSEDMSAASSSPITVDNSSSSSNGYVNWSTDGVGGDDAFLSELGFGPTGDFYGGYGSQERMGEVSPYDYSDLATIWAANETKPQEFYQGVAYS
CnMYB99	CCG015903.1	CDS	ATGGGGAGAGCTCCGTGCTGTGACAAGGCAAATGTGAAGAGAGGGCCATGGTCTCCAGAAGAAGACATGGTTCTCAAGTCCTACCTCGAGAGATACGGGACTGGTGGCAACTGGATTGCTTTGCCCCAGAAAGCAGGGCTGAAACGTTGCGGCAAAAGCTGTCGCCTGAGATGGCTCAATTATCTGAGACCAGACATCAAACATGGAGGCTTTACCGAGGAAGAGGACAGCGTCATTTGCACACTCTACAACAAAATAGGAAGCAGGTGGTCCGTTATAGCTTCCCAATTGCCTGGAAGAACCGATAACGATGTCAAAAACTACTGGAACACCAAGTTAAAGAAGAAGATGATGGCAGCACAAGCAATATCCCTCTCTACCACCACCACCACCACCAAT…
		Protein	MGRAPCCDKANVKRGPWSPEEDMVLKSYLERYGTGGNWIALPQKAGLKRCGKSCRLRWLNYLRPDIKHGGFTEEEDSVICTLYNKIGSRWSVIASQLPGRTDNDVKNYWNTKLKKKMMAAQAISLSTTTTTTNINLITHSPSPSPPPPLVIPTIKTESYTCDDFFTPFNNDTTSAALAPTDPSFMFGHNTSFPMAGLPGPPGLNGSVHQYSASPHDDPSTASCSYVNWSANGPGGDDAFFADFGLESPCEFFNGCYGCQEKIGQSAPNQATLASMLVSSDTKPQITYS
CnMYB100	CCG016078.1	CDS	ATGCGGCTGGTGGAGCGTCATGGTCCCCGGAATTGGACTCTGATCAGCTCGGGGATTCCCGGGCGGTCCGGCAAGTCATGCCGACTCCGTTGGTGTAACCAGCTCAGCCCCGCCGTCCACCACCGCCCGTTCACCCCCGCCGAGGACGCCGCCATCGTCGCCGCCCACGCCAAGTACGGCAACAAGTGGGCCACCATCGCCCGCCTCCTCCCCGGCCGCACCGACAACGCTATCAAGAACCACTGGAACTCCACCCTCCGCCGCGGTCGCCGGGCCGCCGCATCCGCCGCCGTCCCCCTTCCTATTCGACCCCCCCATGCCGCCGACTCCACCGACCCCGACGAGTCCGACTCGGAGTCGGACGCGAAGCGGCCGTGCAGAAGGGATGAAGTCAGCGGG…
		Protein	MRLVERHGPRNWTLISSGIPGRSGKSCRLRWCNQLSPAVHHRPFTPAEDAAIVAAHAKYGNKWATIARLLPGRTDNAIKNHWNSTLRRGRRAAASAAVPLPIRPPHAADSTDPDESDSESDAKRPCRRDEVSGSEVATVMAGLPAPPPAPPPMSRIPADPVTSLTLCPPGEGPGGGGGRDRRDGRWDVEMREMCLVSIMREMIAEEVRSYINSLRSEGGGATPIIVKSDPASNRQD
CnMYB101	CCG016272.1	CDS	ATGGCCGCGTCGATGTCGAATAGGAGTAAGGACATGGATCGGATCAAGGGGCCCTGGAGCCCGGAGGAGGACGAGGCGCTCCAGAAGCTGGTCCAGAAGCACGGGCCGAGGAACTGGTCTTTGATCAGCAAGTCGATCCCGGGGAGGTCCGGGAAGTCGTGCCGGCTCCGGTGGTGCAACCAGCTCTCGCCGCAGGTGGAGCACCGCCCCTTCACACCGGAGGAGGACGACACCATCATCCGCGCCCACCGCCGTTTTGGAAACAAGTGGGCCACCATCGCCCGCCTTCTCTCTGGCCGGACCGACAACGCCATCAAGAACCACTGGAACTCCACCCTCAAGCGCAAGTACTCCTCCGCCGCTGTCGCTCCCGCCGTCGATGACGCCGCCCTTGTGGCT…
		Protein	MAASMSNRSKDMDRIKGPWSPEEDEALQKLVQKHGPRNWSLISKSIPGRSGKSCRLRWCNQLSPQVEHRPFTPEEDDTIIRAHRRFGNKWATIARLLSGRTDNAIKNHWNSTLKRKYSSAAVAPAVDDAALVAADDAAVRPLKRSSSVGPVLSSGGGLCLSPGSPSGSDLSDSSHHMISPVAAAAATSASHIYRPVPRAGGIVPPTSSTHQHHHTEATPAVSSTLQPNNDDPVTSLSLSLPGSDKPEPSDHHRANQDQLQLLAPPAPLAQAMDLHPAPPPLAQALPLHQPPPPPTMASPSAADERRRPSEEERRSAFPFSAEFLVVMQEMIRNEVRNYMSGLEQSGMMCVQPPQESIRNAAIKRIGVTKIE
CnMYB102	CCG016356.1	CDS	ATGGAAGTTCTCCCTCCAACATCCCCTTGCTTTTCCAGCTCAAGTTGGTTTCTTGGCCAGAAGAAGAGGAGCGGGAGTTGGACCCAAGAGGAGAACAAGCGCTTCGAGGATGCCCTGGCGCACATCGACGGCGACACCCCTGACCGGTGGGAGAAGGTGGCGGCCATGATCCCTGGGAAGTCGGTGTGGGACATCATGTCCCATTACAAGGATCTGGAGGACGACGTGAGCGAGATAGAAGCTGGGCGGATCCCATTCCCTGTCTATAGCTGCAGCCCTTCGTCGTTCACGCTGGACTGGGCCAACCACCACGGCTACGAGGGGTTGAGGCCTGCGTACTGCATCCCCGGCGGGAGGAGGTCGGGAGGGAGACCGGATCAAGAGAGGAAGAAGGGAGTG…
		Protein	MEVLPPTSPCFSSSSWFLGQKKRSGSWTQEENKRFEDALAHIDGDTPDRWEKVAAMIPGKSVWDIMSHYKDLEDDVSEIEAGRIPFPVYSCSPSSFTLDWANHHGYEGLRPAYCIPGGRRSGGRPDQERKKGVPWSEEEHKRFLLGLQKYGKGDWRNISRNFVISRTPTQVASHAQKYFIRLNSGGKDKRRSSIHDITTVDFPNNTPPSPSRPSVLSMQSSSAAATGLADIFSEMVDLKQPNEAFNSSANGNQFMQPPSYGMKLQAQSTLQDPTVGSCRMLYQMHPCG
CnMYB103	CCG016360.1	CDS	ATGTGCAGCAGAGGCCACTGGAGGCCAGCGGAGGATGAGAAGCTCAAGGAATTGGTCGCCCGATATGGCCCTCATAACTGGAACGCGATCGCTGAGAAGCTTCAAGGGAGATCAGGAAAGAGTTGCAGGCTGAGATGGTTCAATCAGTTGGACCCAAGGATCAATCGCAGCCCCTTCGCCCCAGAGGAAGAAGAACGGCTCCTTGCTTCTCACCGAATTCATGGGAACCGATGGGCCATCATCGCAAGGCTTTTCCCAGGTCGTACTGACAACGCGGTCAAGAATCATTGGCATGTGATCATGGCACGAAGGTGTAGAGAGAGGTCGAGACTTCATTCCAAGAGAGCTTACCGCTCTGCAGTCAAAGAAGAGAAATCCAAAGAGGGCAAAGAGAGGAAA…
		Protein	MCSRGHWRPAEDEKLKELVARYGPHNWNAIAEKLQGRSGKSCRLRWFNQLDPRINRSPFAPEEEERLLASHRIHGNRWAIIARLFPGRTDNAVKNHWHVIMARRCRERSRLHSKRAYRSAVKEEKSKEGKERKSEARNIVTLMEKYCRGCSDSIANNHQNHKEFHSEIHGYYPSMVADGHRHRESSIEFYDFLQVNTDHSNDTTCCSTIEEQEETKENCSEAVVPFIDFLAVGSSS
CnMYB104	CCG016913.1	CDS	ATGCACGACTCCATACTTCCAATTGATAGGATATCATGGGTGAAGCCTGAAGGAAGTAAAGGAAGAGGAGGAGGAGAGGACGAGAAGGTTGCAAGTAACAAAATGGGTCATCACTCATGCTGCAACAAGCAAAAGGTTAGGAGGGGCCTCTGGTCACCTGAGGAAGATGAGAAGCTCATGAAGTACATTTCCACCAATGGCCATGGTTGCTGGAGCTCTGTCCCAAGACGAGCAGGGCTGCAAAGATGTGGCAAAAGTTGCAGGCTAAGATGGATCAATTATCTAAGGCCAGATTTAAAAAGAGGGAGCTTCTCTCCCCAAGAAGAATCTCTCATCATTGAACTCCACAGAGTGCTAGGAAACAGATGGGCACAGATAGCAAAGCACCTCCCCGGAAGA…
		Protein	MHDSILPIDRISWVKPEGSKGRGGGEDEKVASNKMGHHSCCNKQKVRRGLWSPEEDEKLMKYISTNGHGCWSSVPRRAGLQRCGKSCRLRWINYLRPDLKRGSFSPQEESLIIELHRVLGNRWAQIAKHLPGRTDNEVKNFWNSTIKKKLMSHAVDGLNPISSTGDELLPMKSYINQLFCAQDHYHTLDGTSIRHGYDGHDMTAYIVDRASAPSPLQGSYSSTWPSDPRHLHQSPDDHRHRVEGYAGAPVYNDEIVSLQYAGTQCSGSKFVVAYDQSVDTQGCSIPSLSVSHDQIDANAGVLPSFPTLPHQYKPQDSRNPVDFMDMIMGSSSSGEVSDDSLAMVPSLLPHWVP
CnMYB105	CCG017004.1	CDS	ATGGGAAGAGCACCATGCTGTGAGAAGGTGGGGCTAAAGAAAGGGAGGTGGTCGGCAGAAGAAGATGAGCTATTAGTGAAGTACATCAAAGCTCATGGAGAAGGCTCTTGGAGGTGGTCGGTGATAGCCAAGCATCTCCCTGGGAGAACTGATAATGAGATAAAAAACTACTGGAATTCCCACCTTAGCAGGAAAATCCACTCCTTTCAGAATGCCGATGGTACCCGAGTGATTGTGGCCCTCACCAAGATCGGCAGCGGCGGAAAGCAAGATGGTAGCAGGACAAGGAGATCAGCAACGAAGATCAGCAGCACTTGCTGGAGCAAGAGGAAGGGAGACCATGAGAGAAATTGTGAACACCCAATTTCCTTTGTCCATGGCAAGGAAGGTGAGAACAAG…
		Protein	MGRAPCCEKVGLKKGRWSAEEDELLVKYIKAHGEGSWRWSVIAKHLPGRTDNEIKNYWNSHLSRKIHSFQNADGTRVIVALTKIGSGGKQDGSRTRRSATKISSTCWSKRKGDHERNCEHPISFVHGKEGENKVYNLDHDKSISIELVNLDEGVAFESGLIDFNEQLSPSIFVDSGLCTNNEIEGELFGASHDSGIMNLSEGRDAKDNIPNDDGEGVNLGSKEGRGGEVVGLDWEEMMRLEVDNFLNWEGMWDGQREMWPCLWECDSGKSGCEEV
CnMYB106	CCG017184.1	CDS	ATGGGGAGGGCTCCATGCTGTGACAAAGCCAATGTGAAGAAAGGGCCTTGGTCTCCAGAGGAAGATAGACAGCTCAAGGAGTATATTGAGAAGTATGGCACCGGTGGAAATTGGATTGCTCTCCCTCACAAAGCTGGTTTGAACAGATGTGGCAAGAGCTGCAGGCTGAGATGGCTCAACTATTTGAGACCCAACATTAAGCATGGGGACTTCACTGATGATGAAGACAGGATAATCTGCAACCTTTATGCTACCATTGGAAGCAGGTGGTCCATCATCGCTTCTCAGCTGCCAGGAAGGACTGACAACGATATCAAGAACTACTGGAACACCAAACTAAAGAAGAAGCTTTTGGGGTTTCCACCATCCCAAAGAAAGGCCCATCAACAGCTGCAGAAG…
		Protein	MGRAPCCDKANVKKGPWSPEEDRQLKEYIEKYGTGGNWIALPHKAGLNRCGKSCRLRWLNYLRPNIKHGDFTDDEDRIICNLYATIGSRWSIIASQLPGRTDNDIKNYWNTKLKKKLLGFPPSQRKAHQQLQKQQQQQLFPYPFEIRTGSFSSPPSLEGVQNSQYLLSPMAAATFSSPLPEGSMHQCQVKDSSSLLMFGSEQSCSSSDGSCTQISYGSNVVDYELCNGGQPMRSLESFLYEETQKLLLGDGEASLDYNIEEIKPFVSPNNWCNSLFGDDLSSATTKDISFKTTGKAMYYY
CnMYB107	CCG017384.1	CDS	ATGGTGATGAGGAAAGGCCCATGGATGGCCGAGGAGGACGAGATTTTAATAGAATACGTTCGAAAGCACGGCCCCCGTGACTGGAGCTCCATTCGATCCAAAGGCCTCCTCCCTCGCACCGGCAAGTCCTGCCGCCTCCGCTGGGTGAACAAACTCAAGCCCGACTTGAAAACAAGTGGGTGCAAGTTCTCCCCGGAGGAAGAGAGAATTGTGATAGATTTGCAGGCACGGTTTGGGAACAAGTGGGCGAGGATAGCAACGTATCTGCCGGGGAGGACGGACAATGATGTGAAGAATTTTTGGAGCACCAGGCAGAAGAGGCTGGCGAGGATCCTGAGGACACCCCTGCCGTCGAGATCGAGTAAGAACCATGGAAAGACGCCCATCTCTTCTCACGAA…
		Protein	MVMRKGPWMAEEDEILIEYVRKHGPRDWSSIRSKGLLPRTGKSCRLRWVNKLKPDLKTSGCKFSPEEERIVIDLQARFGNKWARIATYLPGRTDNDVKNFWSTRQKRLARILRTPLPSRSSKNHGKTPISSHEVAHLEVINQTDCIES
CnMYB108	CCG017388.1	CDS	ATGACGAGGAGGTGCTCTCATTGCTACCACAACGGCCACAACTCGAGGACGTGCCCCAACCGCGGCGGGGTGAAGCTCTTCGGCGTCCGCCTCACGGATGGTTCCATTAGGAAGAGCGCCAGCGTGGGCAACCTCTCCCACCTCGCCACATCCAGCGCCTCGCCGCCCGACGGCCCGGACCCCGGCGCCGCCGCCTCCGCTGCCGCGGAGGGCTACGCCTCGGAGGACTTCGTCCAGGGCTCGTCCTCCAGCTGCCGCGACCGCAAGAAAGGTGTGCCATGGACCAAAGATGAGCACAAAATGTTTTTACTGGGCTTGCAAAAGCTTGGGAAAGGAGACTGGCGAGGGATAGCTCGTAACTATGTGGTGTCAAGAACACCCACTCAGGTGGCTAGTCAT…
		Protein	MTRRCSHCYHNGHNSRTCPNRGGVKLFGVRLTDGSIRKSASVGNLSHLATSSASPPDGPDPGAAASAAAEGYASEDFVQGSSSSCRDRKKGVPWTKDEHKMFLLGLQKLGKGDWRGIARNYVVSRTPTQVASHAQKYFVRQTNLTRRKRRSSLFDMVPDEPVEPQPTPMNCQESEMQCSKPLPEPLAMDEESKSNHSNNPVVGEAADPKPETLQCSYPVIPPAYFSPFFQFYIPCWPGYQTDALQRQGHEIVKPTAMHSRTPIDIDELVGMSKLSIEEPMGKRAPLSPSLNLLGGSTRQSAFHANPPTRTQA
CnMYB109	CCG017505.1	CDS	ATGGAAGATCCTGATGAGAGTAGGAATGGTCCTTCTAGCTGGAGTTGGGAAGACAACAAGTTGTTCGAGCTGGCGCTGGCGGTGGTCGACGAAGGAAATCCTGATAGGTGGGAGGAAGTTGCATCCATTGTTGGAGGCAAGAAGAGTGCAGAGGAGGTGAAGAGGCATTATGAGGTCCTTCTAGAGGATTTGGATATCATTGAATCTGTTTCCTACTGGAGAAAGTTAAGGAAGTTGGCCATGGAAGATCCTGATGAGAGTAGGAATGGTCCTTCTAGCTGGAGTTGGGAAGACAACAAGTTGTTCGAGCTGGCGCTGGCGGTGGTCGACGAAGGAAATCCTGATAGGTGGGAGGAAGTTGCATCCATTGTTGGAGGCAAGAAGAGTGCAGAGGAGGTG…
		Protein	MEDPDESRNGPSSWSWEDNKLFELALAVVDEGNPDRWEEVASIVGGKKSAEEVKRHYEVLLEDLDIIESVSYWRKLRKLAMEDPDESRNGPSSWSWEDNKLFELALAVVDEGNPDRWEEVASIVGGKKSAEEVKRHYEVLLEDLDIIESGRLDHAVGAPLSDTQDVRWTDEDQE
CnMYB110	CCG017716.1	CDS	ATGGGTCACCATTCCTGCTGCAACCAACAGAAGGTCAAGAGAGGCTTGTGGTCTCCTGAGGAAGATGAGAAGCTCATCAGATACATCACCACCCATGGCTATGGCTGCTGGAGTGAAGTCCCAGAGAAAGCAGGGCTACAAAGATGTGGGAAGAGTTGCCGCTTGAGATGGATCAATTACTTGAGGCCCGACATTAGACGAGGAAGGTTTACACCGGAGGAGGAGAAGTTAATCATTAGCCTCCATAGCATTGTTGGAAATAGGTGGGCTCACATAGCAAGCCACTTACCAGGACGAACGGACAATGAGATCAAAAACTATTGGAATTCATGGATTAAAAAGAAGATAAGAAAGCCTACAACGCCTCCATCAACAAGTCCATCAAGTGCAGATCTAGTC…
		Protein	MGHHSCCNQQKVKRGLWSPEEDEKLIRYITTHGYGCWSEVPEKAGLQRCGKSCRLRWINYLRPDIRRGRFTPEEEKLIISLHSIVGNRWAHIASHLPGRTDNEIKNYWNSWIKKKIRKPTTPPSTSPSSADLVQPGFNSIDQLDAIINQNLSTKPAPDNIFSMHCPIFMFDTNAGDTRPGSSAREELVQDVATLNSDMWNPQNQDQALPPLLDFSSSMDTTYLPSLVDGMGNMAPMEAQPCCVGDDGETSRECFEKQELNDWMDSQQYSSLLIWDQVQGTLGAEGLSTATTSTDSMVTSFPSSL
CnMYB111	CCG017900.1	CDS	ATGGTGAAAGAAGACACCAGAAAGGGCCCCTGGACAGAGCAGGAAGACCTCCAACTGGTATGGTTTGTGGGGTTGTTCGGTGAACGTCGTTGGGATTATTTGGCAAAGGTATCAGGTCTCAATAGAACAGGAAAGAGTTGCAGGCTGCGTTGGGTTAACTACCTTCACCCCGGTCTCAAACGCGGCCGCATGACTCCTCAGGAAGAACACCTTGTGCTCGAACTCCATGCCAAATGGGGCAATAGATGGTCTCGTATTGCTCGGAAGCTACCGGGCCGCACAGATAATGAGATTAAGAATTACTGGAGGACCCATATGAGAAAGAAAGCACAAGAACGGAAGAGAAGCGCATCCTCTCTGTCGCCTTCATCGTCGTCGAGTAATCTTTCCTCCTCTTCT…
		Protein	MVKEDTRKGPWTEQEDLQLVWFVGLFGERRWDYLAKVSGLNRTGKSCRLRWVNYLHPGLKRGRMTPQEEHLVLELHAKWGNRWSRIARKLPGRTDNEIKNYWRTHMRKKAQERKRSASSLSPSSSSSNLSSSSLSDPPLEEADVEKHERDGVMEGTSLMTGLEENGEGVKGYPMDQIWNDIATSELIGDLSFEGYKDEAGDFSCPPVSSPMWDYCSDSLWKIDEGEFKTFAPMADNTIRES
CnMYB112	CCG018166.1	CDS	ATGGGGAGGGCTCCATGCTGTGACAAGGCCAACGTGAAAAAGGGTCCTTGGTCTCCTGAGGAGGATTTCAAGCTTAAGGAGTTCATAGAGAAATATGGGACTGGTGGCAATTGGATTGCCCTCCCTCACAAGGCTGGGCTAAAGAGATGCGGGAAGAGTTGCAGGTTGAGATGGCTCAACTACCTGAGGCCTAACATAAAGCATGGGGAGTTCTCAGATGATGAGGACAGGATAATATGCAGCCTCTTTGCTAGTATTGGAAGCAGGTGGTCCATCATAGCTGCCCAGCTTCCAGGCAGGACAGATAATGATATCAAGAACTATTGGAACACCAAGCTTAAGAAGAAGCTCTTGGGGATTGCTCCTTCCCAAAGGACACCACATCAACAGCCACAACAA…
		Protein	MGRAPCCDKANVKKGPWSPEEDFKLKEFIEKYGTGGNWIALPHKAGLKRCGKSCRLRWLNYLRPNIKHGEFSDDEDRIICSLFASIGSRWSIIAAQLPGRTDNDIKNYWNTKLKKKLLGIAPSQRTPHQQPQQQKQLQQQLLFPSSSSSSHGSYYTSPIPPLPVLESLPPISQDAFGTVPTTTFPALLQGPSYQYQMMKESGHMIMFGSEQSCSSSDGSSTQISHGKEMDYSYIGRGGGAEQMGLESYLCAAGIEETHRWLLGGGGGGRQVESDNGLSRLWEEAPLEYNYEEIKQLLGSLNGYTNNNGHNLSVDDPTGSGGRGSFKSQGRVM
CnMYB113	CCG018214.1	CDS	ATGCCATTTTCCATTCGCTCGGAAGCTATGGATAACCGTAGTCGCGGAAAACAGCCCAGGACTTCCGGTCAAGAGGTTAGCAGCACCGAGTGGGATGAGCTCATCAACCTCTCGGAACAAGAAGAAGACCTCGTTTGCAGAATGTATAGGCTCGTAGGTGACAGGTGGACTCTCATAGCTGATCGGATCCCAGGCAGAAAACCTGAAGAAATAGAGAGGTTTTGGATGATGAAACATAAGGAGGGGTTTGCCGAGAACAGGCTGAGGAGAGCAGGTTGA
		Protein	MPFSIRSEAMDNRSRGKQPRTSGQEVSSTEWDELINLSEQEEDLVCRMYRLVGDRWTLIADRIPGRKPEEIERFWMMKHKEGFAENRLRRAG
CnMYB114	CCG018215.1	CDS	ATGGATAACCGTTGGCGCAGAAAACAGCCCAGGACTTGTGGTCAAGAGGTGAGCAGCACCGAGTGGGAGCTCGTCAACCTCTCGGAACAAGAGGAAGACCTCGTTTACAGAATGTATAGGCTCGTAGGTGACAGGTGGACACTCATTGCAGGTCGGATCCCAGGCAGGAAACCGGAAGAAATAGAGAGGTTCTGGATAATGAAGCATGCGGAGGGGTTTGCTGAAAAGAGGCTTAGGAGAGCAGACTGA
		Protein	MDNRWRRKQPRTCGQEVSSTEWELVNLSEQEEDLVYRMYRLVGDRWTLIAGRIPGRKPEEIERFWIMKHAEGFAEKRLRRAD
CnMYB115	CCG018364.1	CDS	ATGGAGGGAGGGAGGATTCGTCAAGATTCGCGCAGCGAGAAGGGCCTGAAGCTCTTCGGCGTGACGATTCTAGGCGATGGCTGTGGCGGGAAGGAGGCGGAGGATGTGATGAGGAAGGAGGCGGCGAAGGAAGTGATGAGGAAGTGTAAAAGCATGGGAAACCTGGCCGCCTGCGGCTCCGCGCCGGCCGCCGAGAGCGGCGCCGGCGACAATGGCTACCTCTCCGACGGCGGTCTCGTTCAGTCCTCCACAAGAAGGGGCGGGCGGGGGAGGAAGAGAGGCATGCCTTGGACAGAAGAAGAACATCGGACATTTCTATCTGGTCTTAAAATGCTTGGTAAAGGGGACTGGAGGGGAATTTCAAGGAATTTCGTGACCACTAGAACTCCAACTCAAGTA…
		Protein	MEGGRIRQDSRSEKGLKLFGVTILGDGCGGKEAEDVMRKEAAKEVMRKCKSMGNLAACGSAPAAESGAGDNGYLSDGGLVQSSTRRGGRGRKRGMPWTEEEHRTFLSGLKMLGKGDWRGISRNFVTTRTPTQVASHAQKYFLRQTNPTKKKRRSSLFDVVISDPLQAPESETSALPLSSKKSSEVTEKVDHHLQDSYLQVRISGNSKDQVVPALFLAPPLDISNQTFTSCQASLTACVPDFLKVSLSPSIQLRPHYPTQFTAASPPQENSNLELSIAPPQQHSLTKLSSPKAAETISVI
CnMYB116	CCG018770.1	CDS	ATGGGTCACCACTCCTGCTGCAACCAACAGAAGGTAAAGAGAGGCCTCTGGTCTCCTGAGGAAGATGAAAAGCTCATCAGATACATCACCACCCATGGCTATGGCTGCTGGAGTGAAGTCCCAGAGAAAGCTGGGCTACAAAGATGTGGGAAGAGTTGCCGCTTGAGATGGATCAATTACTTGAGGCCTGACATTAGAAGAGGGAGGTTTACACCAGAGGAGGAGAAGTTAATTATCAGCCTCCATAACATTGTTGGAAATAGATGGGCTCATATAGCAAGCCATTTACCCGGACGAACCGACAATGAGATCAAAAACTATTGGAATTCATGGATCAAAAAGAAGATACGAAAGCCTACCACGCCTCCATCGACGAGTCCACAAAGTATAGAGCTAGTC…
		Protein	MGHHSCCNQQKVKRGLWSPEEDEKLIRYITTHGYGCWSEVPEKAGLQRCGKSCRLRWINYLRPDIRRGRFTPEEEKLIISLHNIVGNRWAHIASHLPGRTDNEIKNYWNSWIKKKIRKPTTPPSTSPQSIELVQPRFNSVDQLDAIINQNLSTKPAAENIFHTHCPIFTFDTGAGDSRPGSSARDELDATTLNSSLWNPSQHQDQALSPLLNFSCGMDSTYLPPLVDGMGNMVPMEAQPCCVGDDGDTSKECFEKQELNEWVDSQQYSNLLIWDQMQGSLGGEGLLTATTNMDSLVASFPSSL
CnMYB117	CCG018902.1	CDS	ATGGAAGCTGCGGGGATGAATTCTGATGGTGCTGTTGCTCCGGCGGCAGCGGGGGCGGTGGGGACGGAGGCGGCACCTCCGAAGAAGGATCGGCGTATCGTCAGCTGGACTCCAGAGGAGGATGATCTGCTCCGGGAGCAAGTCGCTCTTCATGGAATTGTCAACTGGACAAAGATCTCATCTCAATTCAAGGATAAGAGCGGGAGACAGTGCCGAAGAAGATGGAATGCGTACTTGAATTCAGAGTGTAAGAAAGGTGGATGGTCTGCAGAGGAGGACAAGCTCTTGTGTGAGGCTCAGAAGGTTTACGGGAACAGATGGACTGAGATTGCGAAGGTGGTCTCGGGCAGAACAGATAATGCGGTCAAGAACCGTTTCTCTACCCTCTGCAAGAAAAGA…
		Protein	MEAAGMNSDGAVAPAAAGAVGTEAAPPKKDRRIVSWTPEEDDLLREQVALHGIVNWTKISSQFKDKSGRQCRRRWNAYLNSECKKGGWSAEEDKLLCEAQKVYGNRWTEIAKVVSGRTDNAVKNRFSTLCKKRAKNEALFKENSGSFLNPNKRVIIQNGCITVQTRELSIPTNQMRYNNSDRKENKISEQYLGNHEMKKDQLRSPLAVLAQNCDIAGGLLTQNHGGNDSRTAVYDDNKTTGTFLRKDDPKLTALLQQAELLSSLAQKVNADDSKESLDDAWKEIQDYLAQTEETEILSRTISGTEFVLDDFTDLIEDLKGTNTIGLQSLSQGTSEYSIGSAEHFETQGNERDHRTDNYSSNNNMEVNGPHKDVQLPSIATSQEEVLPPTKKPKENDENS…
CnMYB118	CCG019174.1	CDS	ATGAATCGCACGACAAATGACAGTGACAATATAATGGTTTCAAAGGACCAGGTCGACTCACCATCAAATGAAGGTAGTAGTGGGGGATCGTTGACAGGAGGAGGCCAAGTTTTGAAGAAGGGACCATGGACGTCTGCAGAGGATGCAATTTTGGTAGATTATGTCAAGAAGCATGGTGAAGGGAATTGGAATGCTGTTCAGAAGCACTCAGGTCTGTCTCGATGTGGCAAAAGCTGTCGTCTGCGATGGGCCAACCATCTGAGACCAAATCTTAAGAAAGGTGCTTTCACACCAGAAGAGGAGCAGTTGATAATTGAACTGCATGCCAGGATGGGCAACAAATGGGCTCGGATGGCTGCACAATTACCGGGACGGACGGATAATGAGATAAAAAACTAT…
		Protein	MNRTTNDSDNIMVSKDQVDSPSNEGSSGGSLTGGGQVLKKGPWTSAEDAILVDYVKKHGEGNWNAVQKHSGLSRCGKSCRLRWANHLRPNLKKGAFTPEEEQLIIELHARMGNKWARMAAQLPGRTDNEIKNYWNTRIKRLQRAGLPLYPPNLSYQASSENQQSQTATEYGNGEKRPSELLQGNAFDLPDVIFDNLNAHQGPLSYAPPYPDISVSSMLSQGFGSQNYGFVNPMGNCMKRFRESETLLPGFHGSVSSALPTLEQFSNEPSEKIQLSFGLGYPYDPDPSSKILAPFGGAVPGSHALSNGNFSASRPLGGTVKMELPSLQYPETDLSSWFACPSPPPEAIDGYIQSPPATASVQSECVSPRNSGLLDALLHEAQARKTQSLEKSSSSSVVAP…
CnMYB119	CCG019372.1	CDS	ATGGGACGGCGATCCTGCTGTCCTAAGCAGAAGCTCAGGAAAGGGCTGTGGTCTCCTGAAGAAGATGAGAAGCTCTACAATCACATCATCAGATATGGGATTGGCTGTTGGAGCTCTGTGCCAAAACTAGCAGGGAGAACAGACAATGAGATCAAGAACTTCTGGAATTCATGCCTCAAAAAGAAACTTCGCCACAAGGGGATCGACCCGAGCACACACAAGCCATTGAGCGAGATGGAAGCACCGGTGGAGAAGCCTGGTTTGAACAATTCAAGCAGTAGCGGCTCCACAGAGCATCAGCCAGTGAAGCCGGTTTTCGATCCTTTCCCCTTGATTGATATCCAGGTGGGTGTTGATCCAGTGGAGACTAGCTCGAACCTTTACAACCAAATTCAGCAA…
		Protein	MGRRSCCPKQKLRKGLWSPEEDEKLYNHIIRYGIGCWSSVPKLAGRTDNEIKNFWNSCLKKKLRHKGIDPSTHKPLSEMEAPVEKPGLNNSSSSGSTEHQPVKPVFDPFPLIDIQVGVDPVETSSNLYNQIQQAFRPPNQNELLNSSGFCDYGSVLDVSENYGYGESSSNSSNWNCNVGADVNNVLGTEVLNWASEKKVDSLTQIQTNGVETFEEKISPWLENQHHAQSTQDYNGYLIRSLSRDPSEACFDIPRGELANEFNVDFF
CnMYB120	CCG019526.1	CDS	ATGGAAGCAGGGGACTTCAGTATCAACAGAGAACAAGGAGAAATACAGGAGCTGGACTCTGCAAGCCATGGGGGGAAGAAACAGTGGCCAAGCATGACACCAGAGGAAGAAGACCTGATAAGTAGGCTCCACCACCTGCTAGGGGATAGGTGGGAACTGATTGCTAGAAGACTGCCCGGCAGAACAGCAGAAGAAGTGGAGAGCTACTGGAAAATGAAGGAGGGAGGAGAACTTGAGGAGAACAAGATCTATAAGCCGGTCTGTACGAGATTGAGTCCATCCTTTAAGTTCACCATGGATGAACCATTAGAAGATACGAAACCATCACAAACTGGATCTTGA
		Protein	MEAGDFSINREQGEIQELDSASHGGKKQWPSMTPEEEDLISRLHHLLGDRWELIARRLPGRTAEEVESYWKMKEGGELEENKIYKPVCTRLSPSFKFTMDEPLEDTKPSQTGS
CnMYB121	CCG019652.1	CDS	ATGGGTAGGTCTCCATGTTGTGAGAAGGCTCACACAAACAAGGGAGCTTGGACTAAGGAGGAGGACCAACGGCTCATAGCCTACATCAAAGCTCATGGTGAAGGCTGTTGGAGGTCCCTCCCCAAGGCGGCAGGTTTGCTTCGATGCGGCAAGAGCTGCCGGCTCCGGTGGATCAACTACCTCCGGCCCGATCTCAAGCGCGGTAATTTCACCGAGGAGGAGGACGAGCTCATCATCAAGCTCCATGGCTTGCTTGGTAACAAATGGTCTTTGATAGCCGGGAGGCTACCTGGGAGGACCGACAATGAGATCAAGAACTACTGGAACACCCACATCAAAAGGAAGCTCCTGAGCCGAGGCCTCGACCCCCAAACTCATCGGCCCGTCAACGGCGGCGCC…
		Protein	MGRSPCCEKAHTNKGAWTKEEDQRLIAYIKAHGEGCWRSLPKAAGLLRCGKSCRLRWINYLRPDLKRGNFTEEEDELIIKLHGLLGNKWSLIAGRLPGRTDNEIKNYWNTHIKRKLLSRGLDPQTHRPVNGGATFAGTQQQEAPASVAKPANSGDEGRSSGASVDEDRFPDLNLDLSISLPCHSPKRSPPSEPLARAAAAATTSANGYTQPICLCCHLGFQSSSDACSCQTNPNSQSHVYRYIRPSGEGQHINYSS
CnMYB122	CCG019793.1	CDS	ATGGAGTTCTTCCGTGGCTGGACGCGGGTGGAGGACAAGGCGTTCGAGAGGGCGCTGGTGGCGATTCCGGAGGAAGCACCGGATCGATGGTCGCTGATCGCGGCGCAGGTGCCCGGGAGGAGTCCGAGGGAGGTGTGGGAGCGCTACCAGCTGCTGGTAAGGGATCTCGAGATGATCGAGCGCGGGGAGGTAGAGACGCCCGGCAAGTGGGACGACGATGACGACGACGACGACGCGGGCGAGAGTACTGACGCCGCCGGGAGATCCGACAGCCGCGGTCATCAGATCTCCTTCGGCCGGGGCCGCGGCGAGGAGCGCCGCCGGGGGATTCCCTGGACGGAAGAGGAGCACAGGCTGTTTTTGGAAGGGCTGGCTAAGTATGGAAGGGGTGATTGGAGG…
		Protein	MEFFRGWTRVEDKAFERALVAIPEEAPDRWSLIAAQVPGRSPREVWERYQLLVRDLEMIERGEVETPGKWDDDDDDDDAGESTDAAGRSDSRGHQISFGRGRGEERRRGIPWTEEEHRLFLEGLAKYGRGDWRNISRWAVKTRTPTQVASHAQKYFIRQNQNTSNRESKRKSIHDITTP
CnMYB123	CCG019980.1	CDS	ATGGATAAGAGGATAAACAGCAGCCAAGAGGCTGAGGTGAGGAAGGGCCCATGGACCAAGGAGGAAGACCTCATCCTAATCAACTACATAGCCAACCATGGTGAGGGCGCTTGGAACAACCTCGCCCAGTCTGCAGGTTTGAATCGCACGGGGAAGAGCTGCCGGCTACGGTGGCTGAACTATCTGAGGCCCGATGTCCGGCGGGGGAACATCACGCTGGAGGAGCAGCTGCTGATCATGGATCTCCATGCTAGGTGGGGAAATAGGTGA
		Protein	MDKRINSSQEAEVRKGPWTKEEDLILINYIANHGEGAWNNLAQSAGLNRTGKSCRLRWLNYLRPDVRRGNITLEEQLLIMDLHARWGNR
CnMYB124	CCG020539.3	CDS	ATGGTGCAAGAACTGAAGACGGAAGGCAAGAAGGATGATGGGACTCAGGAAGTTTCTCTGCCGCCGTGTATTCCAGATTCAGAGAGCAGCTGCGAGACGACACCTGGCGCTATTCCTGGGAGAACGAATGGTCCTACTAGGAGATCAACAAAGGGAGGCTGGACAGACAAGGAGGATGATATTTTGGTTAAAGCTGTAAAACAATTCAATGGGAAAAAATGGAAGAGAATAGCGGAACTTTTTCCCGGCAGGTCAGATGTTCAGTGCCTGCATCGCTGGCAGAAGGTTCTCAATCCCAAGCTAGTTAAAGGAACTTGGACCAAAGAGGAAGATGACCGTATAGTTAAGCTAGTTGCCAAGCATGGTTCTAAGAAGTGGTCTGTCATTGCAAAGTCTTTG…
		Protein	MVQELKTEGKKDDGTQEVSLPPCIPDSESSCETTPGAIPGRTNGPTRRSTKGGWTDKEDDILVKAVKQFNGKKWKRIAELFPGRSDVQCLHRWQKVLNPKLVKGTWTKEEDDRIVKLVAKHGSKKWSVIAKSLPGRIGKQCRERATNSIKNHWNCSLKRKLGSYTASEILTQPFGNPAIKLNNIQEKVGCLKPHYAKLVTPDPKPSVDNHFVASSGGLDFQNASIGRSDLSMDHSLLGNSKCLNVDHQHTSTDDSECSKLEVKLSPTSNPTCRKSEADFSANPSDCQEDRSLCSSGQTNLSCSTEFSCHLTNLLHGDDSCHANMSDDLHGASTIQSKVQPSVFYELCSHVPPKESSNKRRPPKISEEHAFDKSDLTIKNVDLNYETDILNMLTFQLSKN…
CnMYB125	CCG020656.1	CDS	ATGGAAGGAGCGGGAGTTGGAGAAGAATATAGGAGAGTGAAAGGGTCGTGGCGGCCGGAGGAGGATGCGAAGCTTAGAGAGCTGGTCGAGATATATGGTCCCCGGAATTGGAGCTTGATAAGCGCCGGGATACCGGGACGTACCGGAAAGTCGTGCCGGCTGCGGTGGTGCAACCAGCTCAGCCCCGACATCCACCACCGCCCATTCACCGCCGCCGAGGACGCCATCATCGTCGCCGCCCATGCACGCTACGGAAACCGATGGGCTGCCATAGCGCGACTGCTTCCCGGCCGCACGGACAACGCCGTCAAGAACCACTGGAATTCCACCCTCCGACGCCGCCGCCTCCGCGGCGAGAAGCCTTTCTCCCCCGCCGACGCAGCAGCGGCCGACGCCTCG…
		Protein	MEGAGVGEEYRRVKGSWRPEEDAKLRELVEIYGPRNWSLISAGIPGRTGKSCRLRWCNQLSPDIHHRPFTAAEDAIIVAAHARYGNRWAAIARLLPGRTDNAVKNHWNSTLRRRRLRGEKPFSPADAAAADASGCGGGGGAGSSVVDESDSDSVRKRQCRRDDNGGLVEEVAAVGPATALSLRPPGEGGEERRSEVEASVVAVMRQMIAEEVRSYVDGLQSDGGGAVSFSIKSESASSH
CnMYB126	CCG021108.1	CDS	ATGATGAAAGAAGTGGATAAAATGAGCGATGAGCTTTCAGAGAAGGGTTCATATTGTCTCCGGCCATTAACGCCATTGGAAAGGTTTTTGTTCGGTGAAAGGGAGCTGCATGTTTCAAAGAAACCAACACCAAGGGAAGCAAACAAGGTGGTGTTTCCAAGCGATGCAAATGCGCATTGCGGGGATCCCCTTGGTGCAATAGGGGTCCTTCCAACAGGTGTTCTATTTGATGAGTCCGGATTTTGTGAAGGTTTTGTTGGTTGCAGTGATAAGGAGGTAGGAGAGGGACTTAAGTGCACAGAAGAAAAAGGACGGACGGGCATTTCGAGTTCTTCAAGATCTTATGCTGCGGATATTAAGTTGGTGAAAGGGCAGTGGACCGCAGAGGAGGACAGTTTG…
		Protein	MMKEVDKMSDELSEKGSYCLRPLTPLERFLFGERELHVSKKPTPREANKVVFPSDANAHCGDPLGAIGVLPTGVLFDESGFCEGFVGCSDKEVGEGLKCTEEKGRTGISSSSRSYAADIKLVKGQWTAEEDSLLIRLVEQHGVGKWSQIAKKLVGRVGKQCRERWHNHLRPDIKKNPWSEEEERLLVEAHKKVGNRWAEIAKQIPGRTENSIKNHWNATKRRQNSKRKTKKNASQAERPQPSILFEYIRSNTSKDTSTTKNTPSTTPPNQLQITFPNISEPMSAYSFSASTTRHMEGETLAMQNYIDISYGQQLASESALDNGFHDKDIQEPHMIESLEFIGIDGGDDEFMGMDGHTFLATPPAPNFLYEKASPPAGSHYTPMNSGSSLHADAYLAYLL…
CnMYB127	CCG021302.1	CDS	ATGGGAAGAGCTCCTTGCTGTGCGAAGGTGGGGCTGAAGAAGGGGAGGTGGACAGCAGAGGAGGATGAGAAATTGGTGAAGTACATTACTGCCAATGGAGAAGGATCTTGGAGATCCTTGCCTAAGAATGCAGGGCTCTTAAGGTGTGGGAAGAGCTGCAGGCTAAGGTGGATAAACTACCTCAGAGCTGACCTCAAGAGGGGAAACATTTCTAAGGAGGAGGAGGAGATCATCATCAAACTTCATGCCGCTGTGGGAAATAGGTGGTCCCTCATAGCCGGACATCTCCCTGGAAGAACTGATAATGAGATCAAGAACTACTGGAACTCTCACCTCAGTAGGAGAATCTACAGCTTCCGGACGGCCGCCGGCGATGTACAAGCCGTGCCGGTGGACCTC…
		Protein	MGRAPCCAKVGLKKGRWTAEEDEKLVKYITANGEGSWRSLPKNAGLLRCGKSCRLRWINYLRADLKRGNISKEEEEIIIKLHAAVGNRWSLIAGHLPGRTDNEIKNYWNSHLSRRIYSFRTAAGDVQAVPVDLSKLPTGGKQRRGRVSRSAMRTNIIMNRIARREKNEKGVGLPRSSAETPSDEGRSMALDPEQQQASCVTFEGLKQGALGPMEEMVSGLLSPGPIESGLWGANTEMEAMHHGATEESSVGWGSHEERETGVMSSSEEREGRALALNGNGDGGDMGLEEGRGSGIVTKGEEEVGSNQVDKFLDWDLGGLEAKLWDETGEMWPWQWDGELGLQRIKDYGYQEEESLDGWLLSDVL
CnMYB128	CCG021632.1	CDS	ATGAAGAGAGGAGGACGGGCGGAGGCGTCATCGGCAGATGCGGCGGCGGCGGCGGCCGCCAAGGGAGCGGGGCGGCCGCCAGGACAGGCGCCGGGGACGGCAGGGCTGAAGAAGGGGCCATGGACGGCTGCGGAGGACGCGATCCTGAGGGAGTACGTGAAGAAGCACGGGGAGGGCAACTGGAACGCGGTCCAGAAGAACAGCGGCCTCAACCGCTGCGGCAAGAGCTGCCGCCTCCGCTGGGCCAACCACCTCCGCCCCGACCTCAAGAAGGGCGCCTTCACCCCCGAGGAGGAGCTCCTCATCCTCCACCTCCACGCTCATGTCGGCAACAAGTGGGCTCGCATGGCCGCCCATTTGCCAGGGAGGACTGATAATGAGATCAAGAACTACTGGAAC…
		Protein	MKRGGRAEASSADAAAAAAAKGAGRPPGQAPGTAGLKKGPWTAAEDAILREYVKKHGEGNWNAVQKNSGLNRCGKSCRLRWANHLRPDLKKGAFTPEEELLILHLHAHVGNKWARMAAHLPGRTDNEIKNYWNTRMKRRQRTGLPLYPPEMQRQFLLRHGYHLPPPAASSSASPDPPPRPPPPPRPPALALPEPTIFPSSPSPTAAFSSSPSAATASIPLLPQDHFSNGLSFQFPLSSPVSPPPSAPPQQFPLSRPVSPTPPPKFSLSRPVSPTPQSPLFPPQLPQPLRYNLGSFDVSPPPSFMQMPFVGELPSSQMLGETGGGSGSAGFGLLRSSSTGLLDDIIRDVQRGGEVRRADPLSELVPSTGGPHGKRDDHLGSNDVSEGSSSFSPAQGSVLE…
CnMYB129	CCG021678.1	CDS	ATGGGAAGAGCCCCTTGCTGTGACAAAGCCAACGTGAAGAAAGGTCCATGGTCCCCCGAGGAGGACGCCAAGCTCAAGGCCTACATCGAGAAGCACGGCACCGGCGGCAACTGGATCACCCTCCCTCAAAAGATTGGCCTCAAGCGATGTGGTAAGAGCTGCCGCCTCCGATGGCTAAACTACCTCCGGCCAAATATAAAACATGGAGGATTCTCTGAGGAAGAAGATAACATCATATGTAGCCTCTACATCAGCATCGGTAGCAGAAGGTGGTCTATAATCGCCGCCCAATTGCCCGGAAGGACCGACAACGACATCAAGAACTACTGGAACACGAGACTGAAGAAGAAGCTTTTGGGCAAGCAGCGCAAAGATCACCAGCAGCAGCAGCAGCAGGCA…
		Protein	MGRAPCCDKANVKKGPWSPEEDAKLKAYIEKHGTGGNWITLPQKIGLKRCGKSCRLRWLNYLRPNIKHGGFSEEEDNIICSLYISIGSRRWSIIAAQLPGRTDNDIKNYWNTRLKKKLLGKQRKDHQQQQQQARRSGGMKQQAQRDESGNIRVLGEGGSQSIYWPEPPVPVYSTGQLDRRADDDHASMRQLLMKRQERFSNDNNASLRSPFIPPSSFTLPQPFDDSASAMTTLVNATTPSFGEGLLQSPNGFAAEPDELLHPVKLEGFDWLYGVGGMVSDHHGSTTSESVNWCEISPLICPNAVPSYQGMQQCFFEEPVHLIMQ
CnMYB130	CCG021691.1	CDS	ATGCGCCATCGATCCTCTGCATCTTCGCTCTCTGCCTTCATCAGGACAGATGCAAAACTGCGAAGAGCTGTCCAGAAGTTTCAAGGAAAAAATTGGAAAAAGATAGCTGAATGTTTTCCAGACCGGACCGACGTTCAGTGCTTGCACAGGTGGCAGAAGGTTTTAAATCCTGAGCTTGTGAAAGGACCATGGACAAAAGAGGAAGATGAGAAAATCATTGAAATGGTAAATAAATGTGGACCAACGAAGTGGTCCACCATTGCTCAAGCATTACATGGACGCATCGGAAAACAATGCCGCGAAAGGACAGACAATGCTATAAAAAATCATCGGGACAGCTCTGTAAAGAAGAAATTGGACTCACATCTGGCTTCAGGTCTGCTAGCCCAGTTCCAAGGC…
		Protein	MRHRSSASSLSAFIRTDAKLRRAVQKFQGKNWKKIAECFPDRTDVQCLHRWQKVLNPELVKGPWTKEEDEKIIEMVNKCGPTKWSTIAQALHGRIGKQCRERTDNAIKNHRDSSVKKKLDSHLASGLLAQFQGLPYVENPAQCISSSVVNQQKSEDSGVKDRQEVEDSSECSKGSSSALVGCSQSDYELAISVRDDVQLAEAAQKKDIHDSRLSMCSKEYYASMEEIECIVPEIECEPMVSVTAPCQDIHETEISGRLASQMVSQELPNYFLEAAQRSPELKRTSEYHTHRVENHKNKSPLFPDSGGLKMPTCITNSGLESENQDKISMAEADCCSGSIFGAEMREDITMEDPITAPNIINMDYYLGSGSSQPDFYSSLAYRNVVSCSQPPYPANSSDM…
CnMYB131	CCG021740.1	CDS	ATGGGAAGATCTCCTAATGAGAATGGCCTCAAGAAGGGCCCCTGGACCCCTGAAGAAGACCAGAAGCTGGTCCAATACATCCAGAACAATGGCCATGGCAGTTGGAGAGCCCTCCCCAGGCTTGCTGACATCAAGAGAGGCAAATTCTCCCAAGAAGAAGAGCAAACTATCCTCCATCTCCACTCTATTCTCGGCAACAAGTGGTCGGCGATTGCCACGCACCTCCCTGGCCGAACTGACAATGAGATCAAGAACTTCTGGAACACCCACCTCAAGAAGAAGCTGATCCAGATGGGGATTGATCCGATGACCCACCGCCGGAGGACCGACTTCTTCGCAACCCTCCCCCAGCTTATTGCCCTTGCCAACCTTCGTGAGCTCATCGATGGCCACCCCTGG…
		Protein	MGRSPNENGLKKGPWTPEEDQKLVQYIQNNGHGSWRALPRLADIKRGKFSQEEEQTILHLHSILGNKWSAIATHLPGRTDNEIKNFWNTHLKKKLIQMGIDPMTHRRRTDFFATLPQLIALANLRELIDGHPWDDHTARLQAEAVQASRLQYFQHLLQSAAAMASNSSTNSLSAITTTNMDPMSLLSPPQMLSFASVPTTSPIESIGCQSQISQLPDLQIPCSSSDQPMSNDTIQGSDFSLFIGQGDPSNTPRTPLISLHSSLPPLTDISASNPGDACSTSSCCGSGSPSSFWPELLLDDPFMSELA
CnMYB132	CCG021871.1	CDS	ATGGGTTGCAGGACATGCGAGAAGCCAAAAGTGAATTATAGGAAAGGGTTGTGGTCTCCTGAAGAAGATGAGAAACTGAGGGATTACATGCTTAAGCATGGGCAGAGCTGCTGGAGTGCAGTCCCCGTCAAGGCTGGTTTGCAGCGAAAGGGAAAGAGTTGCAGATTGAGGTGGATCAATTACTTGAGGCCTGGATTAAAGCGGGGATTTTTTTCTCAAGAGGAGGAAGAAATAATAATGAACCTTCATGCCAAGTTGGGCAACAAGTGGTCACGGATAGCGATGCATCTGCCTGGAAGGACAGATAATGAAGTGAAAAATTATTGGAATTCCTACTTAAAGAAGAAAGTCATAAAAGCTCAAGGATCAGATCCTTATGGCTCTGCAACAAAGTCACGA…
		Protein	MGCRTCEKPKVNYRKGLWSPEEDEKLRDYMLKHGQSCWSAVPVKAGLQRKGKSCRLRWINYLRPGLKRGFFSQEEEEIIMNLHAKLGNKWSRIAMHLPGRTDNEVKNYWNSYLKKKVIKAQGSDPYGSATKSRDSTNQSQVTHAKTINKISSSESMEPPESSTTDLSPSMVHRMEFGSFKGARQQHFPKFFADWPSVDQVIDQSSGSFVHANTPWNSNNSNTDEVLKPGSSQVVADSKSDLLGGYGDSGIYGELQAQFEPVISQTTGDEFFDLLSLGEISVNLDTNHDVLF
CnMYB133	CCG021926.1	CDS	ATGGAGTTCTTCTCCATCAGCGGCGAGGCCGAGGCGAGACGGGCTTGGACGCGGGTGGAGGACAAGGCGTTCGAGATGGCACTGGTGGCGATCCCGGAGGGAACACCGGATCGCTGGTCGCTGATCGCCTCGCATGTGCCCGGGAGGACTCCGAGAGAGTTGTGGGAGCACTACCAGGTGCTGGTACAGGATCTCGTGATGATCGAGCGTGGCGAAGTAGAGGCTCCCGCTGAGTGGGACGACAGCGACGACGAAGAGGTGGCCAGGAACTCCGATGGCACCAGGAGCTCCGACCACCGCGCACCGCGCGGCCCACAGATGTCCTTCGGCCGGGGCCGGAGCCCCTCTCTGCGGCGGCGGGGAACCCCGTGGACGGAAGAGGAACACAGGTACTCCATC…
		Protein	MEFFSISGEAEARRAWTRVEDKAFEMALVAIPEGTPDRWSLIASHVPGRTPRELWEHYQVLVQDLVMIERGEVEAPAEWDDSDDEEVARNSDGTRSSDHRAPRGPQMSFGRGRSPSLRRRGTPWTEEEHRYSILRSFLEGLAKYGRGDWRNISRWTVKTRTSTQVASHAQKYFIRQSQNAGNRESKRKSIHDITNP
CnMYB134	CCG022046.2	CDS	ATGATGAGGAGGTGCTCGCTCTGCGGCAACAACGGGCACAACTCGCGGACGTGCCCCAACCGCGGGGTTAGGCTGTTTGGGGTCCGCATCGCCGATGGCTCCTTCCGCAAAAGCGCCAGCATGGGGAACATCGCCCATTACGCCGGATCCGGCTCCGGATCCCCTGCCGACGGTCCCCCCGCCGACCACGGGACCGCCGACGGCTACGCCTCCGAGGATCTCCCCCGGGGCAGCCGCGAGTGCAAGAAAGGAGTTCCATGGACTGAAGAAGAGCACAGAATGTTTTTAGTTGGACTGCAGAAGCTTGGCAAAGGTGATTGGCGAGGGATATCTCGTAAATTTGTAGTTGCCGATGGTCAGTTTTATCCCATGGACTCCCAAGAATCAAGCAACAATCCA…
		Protein	MMRRCSLCGNNGHNSRTCPNRGVRLFGVRIADGSFRKSASMGNIAHYAGSGSGSPADGPPADHGTADGYASEDLPRGSRECKKGVPWTEEEHRMFLVGLQKLGKGDWRGISRKFVVADGQFYPMDSQESSNNPPPAPPAKGEDCKSMDSDSNIGEGAVLKPESLPCTYPVFFPPYFSPFFPFPFPSWPGYSAVDTSEKSHEIVKPTAMHSKAPINVNELVGMSRLNLGESNGETGPSSLSLKLLGRSDRQSAFHAKATTSGSMVDSSTSPIHAV
CnMYB135	CCG022099.1	CDS	ATGAGGAAGCCGGATCCTCCGGCGAAGAACAACATGAGCAACAACAACAGCAGCAACGGAGCCACTAAGCTAAAGAAAGGGTTGTGGTCGCCGGAGGAGGATGACAAGCTCATCAGCTACATGCTAAGCAATGGTCAGGGGTGTTGGAGTGATGTTGCGAGGAACGCAGGCTTACAGCGGTGTGGAAAGAGCTGCCGACTCCGCTGGATAAATTACTTAAGGCCTGATCTCAAGCGTGGTGCTTTCTCTCCCCAAGAAGAGGAGGTCATAATCCATCTGCATTCCATTCTTGGCAATAGGTGGTCTCAAATTGCAGCACGTTTGCCTGGCCGTACCGACAACGAGATAAAGAATTTTTGGAACTCCACCATTAAGAAGAGGCTGAAGAACTCATCGTCG…
		Protein	MRKPDPPAKNNMSNNNSSNGATKLKKGLWSPEEDDKLISYMLSNGQGCWSDVARNAGLQRCGKSCRLRWINYLRPDLKRGAFSPQEEEVIIHLHSILGNRWSQIAARLPGRTDNEIKNFWNSTIKKRLKNSSSPSPNHSGSPEPKVGMGGLTTLNDHEMKTMCMDSASSSSSSTMQGLSISNQYDLLPLPEVGCVMTALGNSYFHEPTSFPQVGFGSGNYGSHGMMMGGGLMGGGCELFVPSLESTSAEENGTLQNTTRNISDPCHSHNNDVNKINSDTAVGNEIYWEGGNIRMEWDLDDLMKDVSSFPFLDFQAE
CnMYB136	CCG022301.1	CDS	ATGGGACGGCATCCATGCTGCACCGAGCAGAAGGTAAGGAAAGGCCTGTGGTCACCTGAAGAAGATGAGAAGCTCTACAACCATATCACTAGATTTGGATTGGAAAGATGCGGGAAGAGCTGTAGGCTGAGGTGGATAAATTACCTGAGGCCAGACCTTAAGAGAGGAAACTTGTCACAGCAGGAGGAGGATTTGATCATGAGTCTGCATAAGGTCTTAGGCAACAGGTGGTCTCAAATTGCAGCACAATTGCCTGGGAGAACGGATAATGAGATCAAGAACTTCTGGAATTCAAGCCTAAAGAAGAAGCTTAAGCAGAGGGGCATCAACCCGATCACGCACAAGCAATTAAGGGAGACAGGAGCGCAAGGAGAGATGCCGAGGCCCGCCGTGAAGCCC…
		Protein	MGRHPCCTEQKVRKGLWSPEEDEKLYNHITRFGLERCGKSCRLRWINYLRPDLKRGNLSQQEEDLIMSLHKVLGNRWSQIAAQLPGRTDNEIKNFWNSSLKKKLKQRGINPITHKQLRETGAQGEMPRPAVKPIFNPFPSFECQAATDPTGTNANLYHQLQQTYRPLEQNEFMKNFDNNLVSRSSSGYWNYGEVLNVSDTYAIQESLNGSIDWNCGIAAQMDSMLGKEVLGWSSLEIKLESSLQTEIKTYHQRLNPCQGLQHVESSEEFSSYLTTSLSQDLSDACLDVSQDELARELNGNLLSS
CnMYB137	CCG022331.1	CDS	ATGGATTTCGGCTGCTTCAATACCCATACAGGGGACGGGCTTCCATTCGAATCAGGCGTATACCCGGATGGGCCTCAAGATTTCCACCATTTTGACGATGCTTTTGATCATGTATTGGCAGTTATAGACGGGAACCCTTCCGGTTTCGACCTCAAGGCCTTGTGGTCACCACCACACGGCCTCCAGACCAGGATGCCTGTCGAGGGCCTCCAGAGCAGGACCAGTGTATCATCACGCTATCCGCAGAGAAGCCTCAGCAGCCACACGGGGCCGGACCCCGGCCAGTCCTCCGTGGTCCTCAATGTCGAGCCTCTCATGGTTTTCGGGCCTCCTGACGAGCTCTCGTGCGTGACAGGCGATAACAAATCATGCAGGGGGGGAGTCGAGATGAACCGCAAG…
		Protein	MDFGCFNTHTGDGLPFESGVYPDGPQDFHHFDDAFDHVLAVIDGNPSGFDLKALWSPPHGLQTRMPVEGLQSRTSVSSRYPQRSLSSHTGPDPGQSSVVLNVEPLMVFGPPDELSCVTGDNKSCRGGVEMNRKCTPVKKSSGRKTHKKPNGVKGQWTPEEDRLLVKLVEQHGLGKWSHIAQMLRGRIGKQCRERWHNHLRPNIKKDTWSEEEDKILIQAHSEVGNRWAEIAKTLPGRTENSIKNHWNATKRKQFSRRRCRRNSKHPKPVSLLHNYIKSLALQGSIPPLTVPAASAAADDRLKSTESNDGGSKTSMALMTCIPIEGLLSVDVGAHVCGGSNDILACDLGDMANLLLDNNKVIDVPPERYDMGMGCLFDQLGCGPGIAKKGCLDMEMWWDE…
CnMYB138	CCG022668.1	CDS	ATGACCCCTCAGGAGGAGCGCCTCATCCTCGAGCTCCATTCCCGCTGGGGAAATAGGTGGTCTCGGATAGCTCGAAAGCTCCCGGGCCGCACCGATAATGAGATCAAGAACTACTGGAGGACTCATATGAGGAAGAAGGCACAGGAGCTAAAGAGAAATGCTCTCTCTCCTTCATCATCTTCATCATCTCTGACCGATAATTCGCCATCTGCAAGCGAACCGCCATCGGAGGCTGGGTTGGAACAGCATGAGCTTAATAGTGGCAGTGGTTGCGGCTGCATAGCTGGAGGGTTTGTGGAGAACGAGGAAGGTGTGCAGGGGTACTCCATGGATCAGATTTGGAATGAGATTGCAACACCTGAAGCAGTCAGCGAGCTGAGCTTTGGGGAATTTAAGAAT…
		Protein	MTPQEERLILELHSRWGNRWSRIARKLPGRTDNEIKNYWRTHMRKKAQELKRNALSPSSSSSSLTDNSPSASEPPSEAGLEQHELNSGSGCGCIAGGFVENEEGVQGYSMDQIWNEIATPEAVSELSFGEFKNEVFDTSWPAMPSPMWEYSSESLWKMDYEEFKIFPSVEDLLLVSNYQHGREFCD
CnMYB139	CCG022711.1	CDS	TTCGGTAACAAGTGGGCCACCATCGTCTGCCTCCTCGCCGGCCACACCGACAACACCGTTAAGAACTATTGGAATGCCATCCTCAAACACCGCCTCGCCTCCCACTCCTATCCTTCCAACAATGACGGCGATCTCAACAAGCAGTGCTATGGCATGCCCTCCGAATCCGACCATGATTTCTCCTCCAGATCAGATCTGATGATGGCATTGACACTGGCATTATCGGGATATGGATTAGATTTAAGCGAGGAGATGGCGGCGGGGGTAGGAGGGATTTGTCTGCCATTGGAGATGGAGGGGCCGATAAGGGAGATAGTGAGGAGGGAGGTGAGGGGAGGGGGTTGA
		Protein	FGNKWATIVCLLAGHTDNTVKNYWNAILKHRLASHSYPSNNDGDLNKQCYGMPSESDHDFSSRSDLMMALTLALSGYGLDLSEEMAAGVGGICLPLEMEGPIREIVRREVRGGG
CnMYB140	CCG022921.1	CDS	ATGGGAAGAGCTCCTTGTTGCGACAAAGAAACCGTGAAAAAAGGCCCATGGTCCCCTGAGGAGGATGCCAAGCTCAAGTCCTACATCCAACAGCATGGCACTGTTGGAAATTGGATCGCCCTCCCACAGCAGATCGGTCTTAAGCGATGCGGTAAGAGCTGCCGCCTCCGGTGGCTTAACTATCTCCGGCCAAATATTAAGCATGGCGGGTTCTCTGAGGAGGAAGATAACATCATATGTAGCCTATATGTTGCTATTGGGAGCAGATGGTCTCTAATTGCAGCACGGTTGCCTGGAAGGACTGATAATGATATAAAGAACTACTGGAACACCAAGCTGAAGAAGAAGCTACTGGGCGGAAAGCAGCACAAGAACCAGCAACGGGCTCATCGAGTCTGC…
		Protein	MGRAPCCDKETVKKGPWSPEEDAKLKSYIQQHGTVGNWIALPQQIGLKRCGKSCRLRWLNYLRPNIKHGGFSEEEDNIICSLYVAIGSRWSLIAARLPGRTDNDIKNYWNTKLKKKLLGGKQHKNQQRAHRVCHKNQEAKESKDGSSFWPTPPNIPTNQFKYQVDGDGHASIRKFSTNVDGRFSCNYGAGHETPLASFLEQQHLCTGSIELSEQVTSFINGCSPSGYHMPQGPNEIPVELDEMFCGNSVKLEGLDSFFGVGNMVGESNGTSTSGSMNWNEVSPLIHPPVVTSYQGMQQQYCLPDELVHLLGAQ
CnMYB141	CCG023423.1	CDS	ATGCAGATCAGGATCCGCTGCAACTGCGGCGAAGGGGCCTGCGCCGAATGGGCCGTCGTCGAGCTACAGGGCGTCGTCGAACCCCAGCCATCCATCGGTGATCAGATCCAGGGTCTCGAGATCGGACGCCTCTGCTGCACCTCATCCTCTTCTTCCTCTCAGGGAAGCTACACCTTCACCGTCGGCTACCATGAATTGACCGGGTCGAGGGTGGCGCTGAAGAAGCCATTGCTCGTGCTGAAGAAAATGAAGGCAGTGGGTGGAGAGGGGACGGGGGCGGAATTGGAGGTCATTGGAGTCATTCGCCATAAGATACTTTTCAAGAGCAGGCCCAAAGCCTTGATTTCAACTGAACTATTTCCAGATCGAACAGATGTTCAGTGTCTCCACCGCTGGCAA…
		Protein	MQIRIRCNCGEGACAEWAVVELQGVVEPQPSIGDQIQGLEIGRLCCTSSSSSSQGSYTFTVGYHELTGSRVALKKPLLVLKKMKAVGGEGTGAELEVIGVIRHKILFKSRPKALISTELFPDRTDVQCLHRWQKVLNPELVKGTWTKEEDDLIIQLVEKHGCKKWSVIAKSLPGRIGKQLVLMKTSDSNEFDILKQLPFLLL
CnMYB142	CCG023593.1	CDS	ATGGGCTTTTTCCCTCCGCTGCTACCGCCGCCGCCGCCATCTGGTCCATTTCTTGGCGCATCGAGTTCCCATTCGGTCGAGAGGGAGTGCTGGCCTGGTGATATGGGCTTTCCATCGGAAGAGAAGCAAGGTGAGGGCTTTCAGGGTTTTGAGGGGGGACAGGGGTCTCCTGTGGATGAGAGTGATGGAGACGAAGGAGAAGAAGGTGAGAACTCCGGTGGAAGGAGAGACAACGAGGGTGTGCACGCAAAGATCTCTGTGAGATGCCATTGGAGGCCATCGGAGGATGCCCGGCTCAGGGAGCTCGTCGCCGAATATGGCCCCCATAACTGGAACCTCATCGCCGAGAAGCTCGAGGGGAGATCAGGGAAGAGTTGCAGGCTGAGATGGTTCAACCAA…
		Protein	MGFFPPLLPPPPPSGPFLGASSSHSVERECWPGDMGFPSEEKQGEGFQGFEGGQGSPVDESDGDEGEEGENSGGRRDNEGVHAKISVRCHWRPSEDARLRELVAEYGPHNWNLIAEKLEGRSGKSCRLRWFNQLDPRINKTAFNEEEEERLLVAHKFYGNKWALIARFFPGRTDNSVKNHWHVMMARRRREMCNGYRRMKPSATFPNPSVPILPRMVEVGSGNNNAHSGESTITNNRDESASSSPGLSLTSSNNMVIPGFVSRFGPSELPQHFRFLMGSHEKPVAATNVCGEKFGTPASCFYNSAPMLMAMGVHQAGHSEATWRASTTESEANPRNNAIIHAERENDGEKMTLPFIDFLGVGAT
CnMYB143	CCG023696.1	CDS	ATGGGAATCGACCCCCTCACTCACAAGCCCATCGCTGAAACTGTTGACCAACAGCAGCAGCAAGGACATGCTTCAGTTAATGGAAATGATAAAAATGATCAGCTCTGCAAGCAGTGTCCTCCAAAGGTGGCAGAAGAGGAAGCAGAGGAGAAGAGCATCACAAGCTCATCTGATCCTGCAGAGGCTGATGCTTTTCTTAGCAAATCCCCGGGATTTTGCACTGATGAAGTACCCATGATTGAGCCCCATGAGATTATAGTCCCTTGTGCCTCCTCAACCCTCTCCATCTCCTCTGCTTCTATCTCATCATCATGCTCTTCTTCCAGCTCTGATGCTAAGCCTGAGGAAATCCAACTTCCATGCATGGAGTGGCCGGAATCATTGTACCTCTGGGGGCTG…
		Protein	MGIDPLTHKPIAETVDQQQQQGHASVNGNDKNDQLCKQCPPKVAEEEAEEKSITSSSDPAEADAFLSKSPGFCTDEVPMIEPHEIIVPCASSTLSISSASISSSCSSSSSDAKPEEIQLPCMEWPESLYLWGLDDFMGLDFLNDDEDGKLGLDPFNQYQRSALDQESWKFALF
CnMYB144	CCG023782.1	CDS	ATGGTATCGTCGTCAGCAGCCACCGGATCCGATGACACGAAGGCTTGCCCTCGAGGGCACTGGAGACCTGGGGAAGACGAGAAGTTGAGGCAGCTCGTCGAGCAGTATGGTCCTCAGAACTGGAACTCGATTGCCGAGAAGCTCCAAGGGAGGTCAGGAAAAAGCTGTAGATTGAGGTGGTTTAACCAACTTGATCCAAGAATTAACAAGAGACCATTCACAGAGGAAGAGGAAGAGAGGCTCCTCACAGCTCATCGCATTCATGGAAACAAGTGGGCGTTGATAGCCCGACTTTTCCCAGGTAGAACCGATAACGCTGTGAAGAACCATTGGCATGTGATCATGGCTCGGCGGCACAGAGAGCGATCGAGGCTCTTCGGCAAGAGAAGTAATTGCCAG…
		Protein	MVSSSAATGSDDTKACPRGHWRPGEDEKLRQLVEQYGPQNWNSIAEKLQGRSGKSCRLRWFNQLDPRINKRPFTEEEEERLLTAHRIHGNKWALIARLFPGRTDNAVKNHWHVIMARRHRERSRLFGKRSNCQDLILSSSDSTPNAPFTSFSAPPEAGSNSKHLRPDTRRLFEFGSSTNDRIAVSPSSSSLSWAFSAGSTNPSSRQILGVDRRNYYSPKYNYNVLESSRFHDQPLRPSNYHIFRSLNALCDTDYKRVAPHFIRFSGTGDSCGSEVIMTADKLDSLGDSSARAKMNHRADNQQEDGDVSLACKDVPFIDFLGVGITS
CnMYB145	CCG023850.1	CDS	ATGGAGAAAGGCCAGCTCGAGAGGAGGGAGAAGGGCCTGAAGCTCTTCGGTGTGAGGATCGTGGGCGATGGGGGAGCTGGGGAGTTGGAGTTGGAGGAGGAGGAGGTGATGCGGAAGAGCTCCAGCATGGGGAATTTGGCCTCCTGCACCGCGGACCATGCCGGAGATCACGTTGGCGGCGAGCAAGGTTACCTCTCTGATGGTGGCCTCCACCAATCCTCGAGGATGAGAAGAAGGCACGAGCGGAAGAGAGGAGTACCATGGACAGAAGAAGAGCACAGAACATTTTTGGCTGGACTGGAAAAGCTAGGGAAGGGAGACTGGAGAGGAATTTCACGGAACTTTGTGACCACTAGAACCCCAACCCAAGTAGCCAGTCATGCTCAAAAGTATTTCCTT…
		Protein	MEKGQLERREKGLKLFGVRIVGDGGAGELELEEEEVMRKSSSMGNLASCTADHAGDHVGGEQGYLSDGGLHQSSRMRRRHERKRGVPWTEEEHRTFLAGLEKLGKGDWRGISRNFVTTRTPTQVASHAQKYFLRQNNPGKKKRRSSLFDMVIDDEVTTRNLDLVPIILSSLTNALLDHDWSPNLQAAVPESASALSPKKPREAKEETNNLSLDKHMMGSPALVTTQVASRCLDASSVSPLTTSHGSITNFSSANLMVGISGSSVGEQVIPTLSLISPLDVPEQVATVLQASTTYAPNFPKWSLPHPSSSATSSLIESSDLELSIAPPRPHSLTKLSSQGVPWTEEEHRTFLAGLEKLGKGDWRGISRNFVTTRTPTQVASHAQKYFLRQNNPGKKKRRS…
CnMYB146	CCG024154.1	CDS	ATGGGGTTCTTCCATCCTCCACCACCACCACCTCCATTTCATGGTGGTTTGGGCACTTCATCTGGAGGGTTGGAATGCAGGAGTAGTGGGATAGGCTTTCCAATGGAGCAGAAGAAGAACAAAGGCTGGGGCTTTCGGGGGTTCAGTGGGGAGAAAGGTTATCATGGAGATGAGAAGGAGGACGAGGGTGAGGAAGGAGAAGGTGGTAGCCATGAGAATGACCAGCCCAAGCTCTGTGCCAGGGGCCACTGGAGGCCAGCTGAGGATGCCAAGCTCAAGGAGCTTGTCTCCCAGTATGGCCCCCAGAACTGGAATCTGATTGCTGAGAAGCTCGCAGGGAGATCAGGGAAGAGCTGCAGGCTGAGGTGGTTCAACCAGCTGGACCCAAGGATCAACAGG…
		Protein	MGFFHPPPPPPPFHGGLGTSSGGLECRSSGIGFPMEQKKNKGWGFRGFSGEKGYHGDEKEDEGEEGEGGSHENDQPKLCARGHWRPAEDAKLKELVSQYGPQNWNLIAEKLAGRSGKSCRLRWFNQLDPRINRRTFSEEEEERLLAAHRLYGNKWALIARLFPGRTDNAVKNHWHVIMARKQREQSSSYRRRKTSTSSHNPPSSQAPPNKMEGHTSNNACSGESTISSTRDESVSTCTDLSLSSFTSGIIPNFFTRYSPSQQPQPYEFLMGSDEKLVAGRNGCCEKFGDHGGSFPHGAPMMLVPCFDQSGLSDSTTEALATESVANHRSRAWLRGETEHDKEKISLPFFDFLGVGAT
CnMYB147	CCG024184.1	CDS	ATGAGGAAGCCTTGTTGTGATAAGCAAGACACCAACAAGGGAGCATGGACCAAACAGGAGGACGAGAAGCTCATTAACTACATCCGCGCCCATGGAGAAGGTTCTTGGAGATCACTCCCCAAGGCTGCAGGACTGCTTCGGTGCGGTAAGAGTTGTAGGCTACGATGGATAAACTACCTACGGCCCAATGTTAAGAGAGGGAACTTTGGGGAGGATGAAGAGGACCTCATCATTAAGCTCCACGCTCTTCTTGGCAATCGGTGGTCATTGATAGCTGGAAGGCTGCCGGGACGAACAGACAATGAAGTGAAGAATTATTGGAACTCTCATCTTAGGAGGAAGCTTATAAGTATGGGGATCGATCCCAACAATCATCATGTCAGCCAGAGAGTCCCTCTT…
		Protein	MRKPCCDKQDTNKGAWTKQEDEKLINYIRAHGEGSWRSLPKAAGLLRCGKSCRLRWINYLRPNVKRGNFGEDEEDLIIKLHALLGNRWSLIAGRLPGRTDNEVKNYWNSHLRRKLISMGIDPNNHHVSQRVPLHQPQSSENVTLLGGPVNHERMECQQLNPVTENDRVSDTESCLEDNAYMLPDLNLDLTKSIPSPPPTVMEWRQESEELKASSELGNVTKPTLLLFR
CnMYB148	CCG024235.1	CDS	ATGGGGAGGCATTCCTGCTGCTACAAGCAGAAGCTAAGAAAAGGCCTCTGGTCTCCAGAGGAGGATGAGAAGCTCCTCAAGCACATCACTAAATATGGCCATGGCTGTTGGAGCTCCGTGCCCAAGCTAGCAGGTCTTCAAAGGTGTGGAAAGAGCTGCAGATTGAGGTGGATAAACTATCTGAGGCCGGATCTCAAGAGAGGCTCATTTTCGCAGCAGGAGGAGGACCTCATCATTGAACTCCATGCAGTCCTTGGCAACAGATGGTCTCAAATTGCAGCCCAGTTGCCCGGGAGAACAGACAACGAGATCAAGAACCTGTGGAACTCCTGCATCAAGAAGAAGCTGAAGCAGAGAGGCATTGATCCCAACACCCACAAACCACTTTCCGAGACCCAA…
		Protein	MGRHSCCYKQKLRKGLWSPEEDEKLLKHITKYGHGCWSSVPKLAGLQRCGKSCRLRWINYLRPDLKRGSFSQQEEDLIIELHAVLGNRWSQIAAQLPGRTDNEIKNLWNSCIKKKLKQRGIDPNTHKPLSETQGREDKVPASGDKTAGSSEPKLLAPPSGNLNSVVPEFAPPAMSMVDRSNSENLVASTKDFFLYRFAASHESSSSCQPANSMDYLPLRNSTYSPSSSMDQNLPLWFNQNSRLPDMNPELTCNMMMTAALPSGSRSTASASMGLKPTADNSSLPGFRYLEAGNSSNNSASSGNSTGGGGIELQSNNSIYESGIFQWSDLVSNRQAEIQLGGEPEDLKWSEYLNGTIPSSTDLQNQTQLLNGAVKEENQFPVDGLSSWLQPPEVFGKDFQ…
CnMYB149	CCG024439.1	CDS	ATGTCGAGCCAGGCCATGTACAATATTGACATGGGAAGATCAGGTGATATGGGACGGACAGATAATGAGATAAAAAACTATTGGAACACCCGGATCAAGAGACGCCAGCGAGCTGGTTTACCCCTTTATCCTCCTAATCTGGGTCTCCAAGCTTCAAGTGAGAATCAACAAAGTCAGACTGCTTCTGAGTATAGCACTGGTGAAAAACGGCCCAATGAGGTCTTGCAAGGAAACAGTTTCGATATTGCTGATGCTATGTTTGACAACCTCAATGCCGATCAAGGGGCTTTATCTTATGCACCACCATTTCCAGATATTTCAGTGAACAACATGCTGAGTCAGGGTTTTGGATCGCAAAATAATAACTTCATGAATCCAATGTGGAACAGTGTGAAGCGG…
		Protein	MSSQAMYNIDMGRSGDMGRTDNEIKNYWNTRIKRRQRAGLPLYPPNLGLQASSENQQSQTASEYSTGEKRPNEVLQGNSFDIADAMFDNLNADQGALSYAPPFPDISVNNMLSQGFGSQNNNFMNPMWNSVKRLRESESVLLGFHGTVSCGLPTVEQVSHEPSEKIQQTFGLGYLYDPEPSSKIMVPFDGAVPGSHALLNGNFSASRPLGGTVKLELPSLQYPETDLNSWLTCPSPPPEEIDTYIQSPPTTVLVRSECVSPRNSGLLEALLHEAQARKNQQSEKSLSSAVTQSDMVESLGFNLWEAEWEEHNDPISPLGRPAASVFSECTPPFSGGSLDELQPSKAPSCKHHCALKFKPFFIIKFKRFLKRQGHSDIVPAGSDIMVAADKHVLAPNMGD…
CnMYB150	CCG024532.1	CDS	ATGGTGAGATCTCCATGCTGTGAGAAGATGGGTCTGAAGAAGGGGCCCTGGACTCCGGAAGAAGACCGGATTCTGGTCTCTTACATCCAGAGATACGGCCATGGCAACTGGCGCGCTCTCCCCAAGCAAGCTGGTCTATTGAGGTGTGGGAAGAGCTGCAGGCTCCGATGGACAAACTACCTCCGACCAGATATTAAGCGAGGGAACTTTACCAAGGAAGAAGAAGAGATCATCATCAAGTTGCATGAAATGCTCGGAAATAGATGGTCTGCGATCGCAGCGCAGCTACCTGGACGAACGGACAATGAGATCAAGAACGTGTGGCACACCCATCTGAAGAAACGAGTGAATCCGAACCAGTCGGTCCAAAATTCCAACCGGAAGCCAATGGCTCGAAGC…
		Protein	MVRSPCCEKMGLKKGPWTPEEDRILVSYIQRYGHGNWRALPKQAGLLRCGKSCRLRWTNYLRPDIKRGNFTKEEEEIIIKLHEMLGNRWSAIAAQLPGRTDNEIKNVWHTHLKKRVNPNQSVQNSNRKPMARSDDAMAGMGFGPTTIPAAPNRKPKNPSPGPASPSQSCSDISTNSSTITGEINIAGIKEECSDSSEELPEIDESFWSEALSIENCDTPMDYNKIAGPPPNSLGHAFSSLSPSNYNNDDINFWLKVFMEAGDFQELPDI
CnMYB151	CCG024558.1	CDS	ATGAAGTTCGACGCAAGTGAGGTCGAACTTTCGCTCGAGTACGCCACCAAGGAAGCCCCCTACAAAGATTTCATACAAGGTGAACCTTTATTGTATCTTAATGGAAAAGTGAAATGTATCCATCATCCTGATACATGTGGAATCCAAGAAAGTAGGTGGAGAAAATCCCTGAACCCTGATAGGAGAAAGGTGGGGAGGTGGTCTGTGGATGAGGACAAGCGTCTGAAAGTAGCAGTCATGCTTTTTGCGGCCAAAAATTGGAATAAGATAGCTCAGTTTGCCCCTGGTCGGACACAGGTTCAATGCAGAGAAAGGTGGCTAAATTGTCTAGATCCATCTTTGAATCTGAAAGCATGGACTGAAGAAGAAGATGCCAAGCTATTGGCAGCAATAGCTGAA…
		Protein	MKFDASEVELSLEYATKEAPYKDFIQGEPLLYLNGKVKCIHHPDTCGIQESRWRKSLNPDRRKVGRWSVDEDKRLKVAVMLFAAKNWNKIAQFAPGRTQVQCRERWLNCLDPSLNLKAWTEEEDAKLLAAIAEHGYCWSKVATCVPPRTDSQCRRRWKVLLPHEVPLLQAARKMKRTVLISNFVDRESERPTIGPNDFTPLVNFSEAENNDSTTPGRKRSSDNQPKKSRVKSRRSFKENSTADGVINSSTNAVPTDSALVCGMNSDTAGGGSSKRSRKKKSSDDQPKKLRARLRRSVKENVAADGMVNSSADKVPSGESLVHIVSTTTAESGRIKRTRRKTPSDNQPNNSMVKSRGYCKENIMADGMVNSSTESAPAYLSLVPSASSNTAENGSIEGTG…
CnMYB152	CCG024612.1	CDS	ATGAGCTTCGACTCAACCGGTGGCACCAAGCAGCCTGGTATCAGGAAAGGAGCATGGACCGTAGAGGAAGATGCTCTTCTCAGGAGGTGCGTCGAGAAGTATGGTGCCAAGGAGTGGCGCCATGTCCCTCGGAGGGCAGGCAGGCTTCCTGGCCGGACTGCAAATGATGTTAAGAACTACTGGAACTCTCATTTGAGCAAAAAGCTTGATGTTAGAGATCATAAAGAGAGGAGCAAGCATGACAACAAAGTCTTCAAGCCACGACCTCAAACCGTTCCTAGGACTTGGATTTGGTCAAGGGATCACCTATCTTCTGCAAGTGAAATCCAGCAAGAAGAATCTGATATGCAAGCAATACAATCTTCTTCAAATAATCATAAAACATGGGTGGATGCTCAG…
		Protein	MSFDSTGGTKQPGIRKGAWTVEEDALLRRCVEKYGAKEWRHVPRRAGRLPGRTANDVKNYWNSHLSKKLDVRDHKERSKHDNKVFKPRPQTVPRTWIWSRDHLSSASEIQQEESDMQAIQSSSNNHKTWVDAQIIGVPNVENVITKEMQTDNRVIQDSEDNKDDESLTGVGGWEDLLQDIGLWGDLGTI
CnMYB153	CCG024713.1	CDS	ATGGGGAGAGCTCCTTGCTGTGACAGGGCAAATGTGAAGAGGGGGCCATGGTCTCCAGAGGAAGATATGGCTCTCAAGAGCTATATTGAGAGTCATGGAACTGGTGGCAACTGGATTGCTTTGCCCCAGAAAGCAGGGTTGAGACGTTGCGGCAAAAGCTGTCGCTTGAGATGGCTCAATTACCTCAGGCCAGACATCAAACATGGAGGCTTTACCGAGGAAGAAGATAACATCATTTGCACTCTCTACAACAAAATAGGAAGCAGGTGGTCCGTCATAGCATCCCAATTGCCTGGAAGAACCGATAATGATGTCAAAAACTACTGGAACACCAAATTAAAGAAGAAGATGATGGCAGCACAAGCATTCCTCTATAACAACATCACCTCCTCCTCCTCC…
		Protein	MGRAPCCDRANVKRGPWSPEEDMALKSYIESHGTGGNWIALPQKAGLRRCGKSCRLRWLNYLRPDIKHGGFTEEEDNIICTLYNKIGSRWSVIASQLPGRTDNDVKNYWNTKLKKKMMAAQAFLYNNITSSSSSSTTTTTTSNTNLIHHTPAPASLIIPTIKTEIYTCDDFLAPSNEGSSASAPVNPGFMFGHNTPFPPAGLVGPPGLNGSAGHYAVSPHDDASTASSSVNMENSSNNYVNWSANGPGGDDSFFAEFFNDHYGYQEKTGEGAPNQATATVAANMWITF
CnMYB154	CCG024762.1	CDS	ATGGTTAGAAGCCAATGTGGCTCCGAGGAGGGATTGAACAAAGGTCCTTGGAGTGCCGTGGAGGACAAGATCCTCACTGACTACATCAAAGCTCATGGAGAAGGGAGGTGGGGGAAGATTCCCAAGCGAGCAGGCCTGAATCGATGCGGGAGGAGCTGCCGGCTTCGATGGCTGAACTACCTGCGGCCAGATATCAAGAGGGGAAACATCTCCCATGAAGAGGAGGACCTCATCATCAGACTCCACAAGCTCTTAGGAAACAGGTGGTCTCTGATCGCTGGAAGGCTCCCGGGTCGAACAGACAATGAAATCAAGAACTACTGGAACACGGTCCTCAAGAAGAAGGTGCAAGCTCGGTCGGTTCCATTAAAAAACCTCAAGTGTTTGAACCATGATGAA…
		Protein	MVRSQCGSEEGLNKGPWSAVEDKILTDYIKAHGEGRWGKIPKRAGLNRCGRSCRLRWLNYLRPDIKRGNISHEEEDLIIRLHKLLGNRWSLIAGRLPGRTDNEIKNYWNTVLKKKVQARSVPLKNLKCLNHDEERKSKSKTKVQAPPFEKPARCTEAELSSNQHGNQNVHKNEKALEIDDLAPESSLLAPQDYDLLNLLTGFNTDCLCLLDFEFFEHLGDNIQQDMGDCSNGLKRCGKSCRLRWLNYLRPDIKRGNITAEEEDLIIRLHNLLGNKWSLIAGRLPGRTDNEIKNYWNTCLRKKVQGQHQLKRCQQPTNETTLLVQTKAIRCAKLFITPQQRIAQNQERNVAIEPAMIGELATSKAPNSESGKHSSFTPKEDTWWDMLVGLDKSNASPLEA…
CnMYB155	CCG024763.3	CDS	ATGTGTGTGAGGAGTAGAATGGGAAGGAGGCCTTGTTGCTCTAAAGAGGGACTGAATAGGGGGGCATGGTCCGGGTTCGAAGATAAGATCCTCAGCGATTACATCAAAAACCATGGTGAAGGCAAATGGAGAGATCTTCCAAAAAGAGCAGGATTGAAACGCTGCGGAAAGAGCTGTCGTCTCAGATGGCTGAATTATTTGAGGCCTGATATCAAGAGAGGTAATATATCTCATGATGAAGAGGATCTCATCATCAAACTCCACCAGCTCCTTGGAAACCGTTGGTCCCTCATAGCGGGCAGATTGCCAGGGCGAACAGACAATGAAATCAAGAACTACTGGAACACGAATCTTAGCAAGAAATTGAAATCCCATCAATCGAACATGGAGAGGTGCATC…
		Protein	MCVRSRMGRRPCCSKEGLNRGAWSGFEDKILSDYIKNHGEGKWRDLPKRAGLKRCGKSCRLRWLNYLRPDIKRGNISHDEEDLIIKLHQLLGNRWSLIAGRLPGRTDNEIKNYWNTNLSKKLKSHQSNMERCIDKSKAKKAPKGDSVDAAAKVDDQFHPVIRTKAVRCTKVYLPLQQDDMMANHILEPTCNDSPSTLVPQGGDPSNFLIDFDMEDLVSSFEDDFFQLCVKDDQNRGNPVDGNVGGSSIWTDEAMQGDWRGSGIQEPNVASELRTLATFLDSEEEWQEK
CnMYB156	CCG024898.1	CDS	ATGGAGGGTGGGGGAGAGGGGAGAGTGGATGGAGAGCAGCGGATCAAAGGATCGTGGAGCCCGGAAGAGGACGCCCAGCTAACGCGGCTGGTGGAGCGTCACGGACCCCGGAATTGGACTCTGATTAGCTCCGGGATTCCCGGCCGGTCCGGCAAGTCGTGCCGCCTTCGTTGGTGTAACCAGCTCAGCCCTGCCATCCACCACCGGCCGTTCACTCCAGCCGAGGACGCCGTCATCGTCGCCGCCCACGCCAAGTACGGCAACAAGTGGGCCACCATCGCCCGCCTCCTTCCCGGCCGCACCGACAACGCCATCAAGAACCACTGGAACTCCACTCTCCGCCGCCGCCGCCGTGCCGCCGAGGCGGCCTCTGCCATCTTCTCCCCTGCCACCCCTGCC…
		Protein	MEGGGEGRVDGEQRIKGSWSPEEDAQLTRLVERHGPRNWTLISSGIPGRSGKSCRLRWCNQLSPAIHHRPFTPAEDAVIVAAHAKYGNKWATIARLLPGRTDNAIKNHWNSTLRRRRRAAEAASAIFSPATPAAAPTSVPLPLAADSTDPGESDSESAGKRPCRRDEVGGSEVATVVAAALPPLLPRPPRAPIAADPATSLTLSPPGEGGATGSGGGGERREARWDAEMREMCLVSIMREMIAEEVRSYINRLRSEGGGAIPIITTSESASNRQDKQIPDRVKQATMLSHAAWTEQNAAQLKERAGQATKLQVPVDLYMGKMATMLSILETLGDSRYFHDMSIYYAKKYMDIF
CnMYB157	CCG025155.1	CDS	ATGGGAAGAGCCCCTTGCTGCGACAAAGCCAACGTGAAGAAAGGCCCATGGTCTCCAGAGGAGGACGCCAAGCTCAAGGCCTACATCGAGCAGTACGGCACTGGAGGCAACTGGATCGCCCTCCCTCAAAAGATTGGCCTTAAGCGATGCGGCAAGAGCTGCCGCCTCCGATGGCTAAACTATCTTCGCCCGAATCTTAAGCATGGAGGATTCTCCGAAGAAGAAGATCACATCATTTGTAGCCTGTACATCAGCATCGGTAGCAGGTGGTCTATAATCGCCGCCCAATTGCCGGGAAGGACCGATAACGACATCAAGAACTACTGGAACACCAGGCTAAAGAAGAAGCTTCTAGGCAAGCAGCGCAAGGATCACCAGCAACGGGCGCGTCGCGGTCGT…
		Protein	MGRAPCCDKANVKKGPWSPEEDAKLKAYIEQYGTGGNWIALPQKIGLKRCGKSCRLRWLNYLRPNLKHGGFSEEEDHIICSLYISIGSRWSIIAAQLPGRTDNDIKNYWNTRLKKKLLGKQRKDHQQRARRGRGGPKQEAKSDESGNLGVAGEGGSRSTYWPEPPMPVYSTGQPDHRVNDTDASTNRLLMMHGNASHQSPFIPHSSLPLPQMYDNSTTLMNPLVNATSFKEAMQVPHRFTAELDEMMLHCNQVKLEGLDCFYGAGGVVDEHQGTTTPASMNWSHVSPLIYPNVLTSYQGMQQCLFEEPVHLGMQ
CnMYB158	CCG025517.1	CDS	ATGCTGTGCAGGTGGTCCAAGATCGCCTCGTGCCTCCCTGGAAGGACCGATAACGAGATCAAGAATGTGTGGAATACTCACTTGAAGAAGAGACTGGCACGAAAAGAATCCAGCATTTCATCCTCCAATTGTAACATTTCTTATGTCAATGATGGTAATTTAAAGGTCGATCATGAGGATGGTGAACAAAAAGATTTCGGATCCTCTGCAGATTTGCCGAAAAACAACTCGTTCGAAGTGGAATGCAGTCAAGATTCAGTGAACTTAATGACTGAAATCTTCATGGAATTAGACCGGTGCAACATGCCAATAGGACATGATCCTTCGTTGGATGACGGTAGAGAGTTTTCAAGCATCTCTTCATCGGGATCACACATAACATCCTGTGATTTCCAACCA…
		Protein	MLCRWSKIASCLPGRTDNEIKNVWNTHLKKRLARKESSISSSNCNISYVNDGNLKVDHEDGEQKDFGSSADLPKNNSFEVECSQDSVNLMTEIFMELDRCNMPIGHDPSLDDGREFSSISSSGSHITSCDFQPPHEDGKNYRDYLIQVPEIPIDPEVWSMVGDDSCFLSPGMGPVMGDGAHNDAPNSIGDSTGDDANKGWLGCLEKEIDDLWGTVDVNAVK
CnMYB159	CCG025671.1	CDS	ATGGAGTTAGCGGTGGCCACTGGAGGAGCCGAAGACACCAAGGGGTGCACCCGAGGTCATTGGAGGCCTTGCGAGGATGAGAAGCTCCGACGGCTCGTCGAGGAGTATGGACCTCAGAATTGGAACTTGATCGCTGAGAAGCTTCAAGGAAGATCAGGAAAGAGCTGTAGATTGAGATGGTTTAACCAACTTGATCCTAGGATCAACAAAAGACCATTCACAGAAGAGGAGGAAGAGAGGCTCCTCGCAGCCCACCGGGTTCATGGCAACAAGTGGGCTCTCATAGCACGGCTCTTCCCTGGTAGGACTGACAATGCTGTGAAGAACCATTGGCATGTGATCATGGCTCGCAGACAAAGAGAGAGGTCCAGGATCTTTACCAGGAGATACTGTCAGAAT…
		Protein	MELAVATGGAEDTKGCTRGHWRPCEDEKLRRLVEEYGPQNWNLIAEKLQGRSGKSCRLRWFNQLDPRINKRPFTEEEEERLLAAHRVHGNKWALIARLFPGRTDNAVKNHWHVIMARRQRERSRIFTRRYCQNPLLDAFSNTNTGREGDSDMRPPTSDRIFGLSPLSSSPSMAFSGSTKSSSPRDHSGAKRMDYYNHKHGFNILESFHSTNQCLFSYHCSSIYGSNQSFSAVGQVNKKPFVYNPIGFTSVNDGCVGKDSNESEIIRVGDNMIQFVNIRANDAKEQEDESMRHKDVPFIDFLGVGIAS
CnMYB160	CCG025771.1	CDS	ATGATCGTGTCGCAATACAATGGTTTGCTTCGATGTGGGAAGAGCTGCCGTTTAAGGTGGATTAATTACCTTCGACCTGACATAAAGCGAGGGAACTTCACAAAAGAGGAAGAGGAAACCATCATCAGGCTTCATGGATTGATGGGGAACAAATGGTCCAAAATCGCCTCATGCCTCCCTGGAAGGACTGATAATGAGATCAAGAATGTGTGGAATACACACTTAAAGAAGAGACTTGCTCCGAAAGGACCGAAATCGGATCCTTCGACCAACAAGACTAAAGATCCTCCAAGCTCACCCTCCAATTCTAACAATATTTCATGCGACAATGATGGTAATATAAAGATCGACGAGGATATCAAGCAACCAAATTTTGAACCCCCTGAACCTTTAGAAGAA…
		Protein	MIVSQYNGLLRCGKSCRLRWINYLRPDIKRGNFTKEEEETIIRLHGLMGNKWSKIASCLPGRTDNEIKNVWNTHLKKRLAPKGPKSDPSTNKTKDPPSSPSNSNNISCDNDGNIKIDEDIKQPNFEPPEPLEENNSFDMEYCCQYSVNIMSELFMELDQCMLIEGFDYPSGNDRRDSSSISSLESPITSCDFQEKSVHQPLQDDGKDINQDYLNQLEPEIPIHAEIWSMADDDFCFLTPEVGPVVEGGAHDNSISSEGDSTREVDDKGWVAYLEKELDLGGTMDIVSAVEQPGPWEYHGLLRCGKSCRLRWINYLRPDIKRGNFTKEEEETIIRLHGLMGNKWSKIASCLPGRTDNEIKNVWNTHLKKRLAPKGPKSDPSTNKTKDPPSSPSNSNNISC…
CnMYB161	CCG025916.1	CDS	ATGAAGAGCGAAGGAGGGGCGGAGGAGTCATCGGCGGCGGCGGCGCTGAAGAAGGGGCCGTGGACGGCAGCGGAGGACGCGATCCTGATGGAGTACGTGAAGAAGCACGGGGAGGGTAACTGGAACGCGGTGCAGAAGAACAGCGGCCTCAACCGCTGCGGCAAGAGCTGCCGCCTCCGGTGGGCCAACCACCTCCGCCCCAACCTCAAGAAGGGTCCCTTCACGCGCGAGGAGGAGCTTCTCATCCTCCACCTCCATGCTCAGCTTGGCAACAAGTGGGCTCGCATGGCCGCCCAGTTACCGGGGAGGACGGATAATGAGATCAAGAACTACTGGAACACGCGGATCAAGCGGCGGAAGCGTGCGGGGATGCCTCTGTACCCGCCGGAGTTCCAGCGG…
		Protein	MKSEGGAEESSAAAALKKGPWTAAEDAILMEYVKKHGEGNWNAVQKNSGLNRCGKSCRLRWANHLRPNLKKGPFTREEELLILHLHAQLGNKWARMAAQLPGRTDNEIKNYWNTRIKRRKRAGMPLYPPEFQRQVLLRHGYHLRPHAASSSASPAPPAPLPASVPRARLRPPPLSLMHPISFPSSPSPTAAFSPSSSATAPIPLVAQNQFSNGLPSQFPLSSTVLPPASPLFQSQQQQRLQFSVSCPVSPTPPSSLYQSQQPMHCNLGSLDVNPSPSSTQMPFRGELPSSQILGETGGGCGGGAIGLLRSSSTGLLDDMIRELQRDVEIPRVDLQPQPPPAAGAQGGDGHPGGNDVNKDATFSPVRGSVQESLSKLDGSDSSINGIEMRSKASNEISPV…
CnMYB162	CCG025948.1	CDS	ATGGGGAGACCTCCTTATTGCGATAAGGGTGGTGTGAAGAAGGGCCCTTGGACTCCAGAAGAGGACCTTATCTTAGTGTCCTACATCCAAGAGCATGGCCCCGGGAACTGGAAGGCCGTTCCCACTAACACTGGGCTGATGAGATGCAGCAAGAGCTGTAGACTAAGATGGACTAATTACCTCCGGCCAGGGATCAAGCGAGGCAGTTTCACCGAACCAGAGGAGAAGCTCATAATCCATCTCCAAGCTCTTCTTGGCAATAGATGGGCAGCCATAGCTTCTTATCTCCCAGAGAGAACAGATAATGACATCAAAAACTACTGGAACACCCATCTGAAGAAGAAACTAAAGAAGCTCCAATCTAGCAATGATAGCTCGATGAGTCGCGGGCTTTCGAGC…
		Protein	MGRPPYCDKGGVKKGPWTPEEDLILVSYIQEHGPGNWKAVPTNTGLMRCSKSCRLRWTNYLRPGIKRGSFTEPEEKLIIHLQALLGNRWAAIASYLPERTDNDIKNYWNTHLKKKLKKLQSSNDSSMSRGLSSNQSISKGQWERRLQTDIHMAKQALREALSLGETNLLTELMKPSNGSYSSTRPSQPATSSSATTYASSTENISRLLEGWMKNTPKPRAAQANSESTQHSISKAVGTDSSSSEEETASVANNGRTAVPNLFESLLNFDSSTPELSETSLFQCESRPSSEAQVPLSLLETWLLDEGFGQGEMELIDMPLGEF
CnMYB163	CCG026090.1	CDS	ATGGGGTTCTTTCACCCTCCACCACCACCACCTCCTCCGTTTCATGGTGGCTTGGGCTCTCCATCTGGAGGGATGGAATGTAGGAGTAGTGGGATGGGCTTCTCAATGGAGAAGGAACAGAACAAAGACTGCGGCTTTATTGGGGGACAGGTGTATCATGGGGATGAGAAGGAGCAGAGCGAGCAAGGAGAAGATGGTACCCATGAGAACGGCCAGACCAAGCTCTGTGCTAGGGGCCATTGGAGGCCAGCTGAGGATGACAAGCTCAAGGAGCTTGTCTCCCAATATGGACCCCAAAACTGGAATCTGATTGCTGAGAAGCTTGAGGGGAGATCAGGGAAGAGCTGCAGGCTGAGGTGGTTCAACCAACTGGACCCAAGGATCAACAGGAGGGCCTTC…
		Protein	MGFFHPPPPPPPPFHGGLGSPSGGMECRSSGMGFSMEKEQNKDCGFIGGQVYHGDEKEQSEQGEDGTHENGQTKLCARGHWRPAEDDKLKELVSQYGPQNWNLIAEKLEGRSGKSCRLRWFNQLDPRINRRAFSEEEEERLLAAHRLYGNKWALIARLFPGRTDNAVKNHWHVIMARKHREQSSSYRRRKSSTSSPNPPSSQALPNRMEVNTSNIACSGESTITSARDESASTCTGLSLNSFTSGTIPNFISRYSPPQQPQRLEFLMGSDEKLVAGRNGCYEKFGDRHGSSFPHVMMVPCFDQSGFSNSNYKALATESVTNHRSRAWVHGETDHKREKISLPFIDFLGVGAT
CnMYB164	CCG026149.1	CDS	ATGGGTAGGTCTCCATGCTGCGACAAGGCTAACGTGAAGAAAGGGCCTTGGTCTCCAGAGGAGGATTCCAAGCTCAAGGAGTTCATAGAAAAGCATGGGACTGCTGGCAATTGGATCTCTCTCCCTCACAAAGCTGGGCTAAAGAGATGCGGTAAAAGTTGCAGGCTGAGATGGCTCAACTACCTGAGGCCCAACATAAAGCACGGGGAGTTCTCGGATGATGAGGACAGGATAATATGCAGCCTCTTCGCTAGTATTGGAAGCAGGTGGTCCATCATAGCTGCCCAGCTTCCAGGCAGGACAGATAATGATATCAAGAACTATTGGAACACCAGGCTTAAGAAGAAGCTCTTGGGGATTGTTCCTTCGCAAAGGAAACCACATCAAGAGCAACAACAA…
		Protein	MGRSPCCDKANVKKGPWSPEEDSKLKEFIEKHGTAGNWISLPHKAGLKRCGKSCRLRWLNYLRPNIKHGEFSDDEDRIICSLFASIGSRWSIIAAQLPGRTDNDIKNYWNTRLKKKLLGIVPSQRKPHQEQQQRNQQQQLFPSPSSSSQGNRYTSPVPPLPVLESFPKISQDAFTIVPTITSSTLFQGPSYQYQMKESGNNTIMFGSEHSCSSSDGSSTQISYGKMDHNYICRGGGGEQMGFESSLCGGGIEDYGPSRLWEEAPLEYNYEEIKQLLRNNNDHFFY
CnMYB165	CCG026239.1	CDS	ATGGGGAGGTCACCATGTTGCGACGAGGTCGGCCTAAAGAAGGGCCCATGGACGCCGGAGGAGGACAAGAAGCTGATGGAATTCATTCATAAGCATGGTCATGAGAGCTGGCGGCGGCTCCCGAAGCTTGCCGGCCTTAACAGGTGCGGCAAGAGCTGCCGGCTCCGGTGGACCAACTACCTTCGGCCCGATATCAAGAGAGGCAAGTTCTCTCAAGAAGAAGAGAAGCTCATCATCGACCTCCACTCGGTTCTTGGGAACAAGTGGTCAGCCATGGCAGCCCGTTTACCAGGGAGGACGGATAATGAGATCAAGAACTATTGGAACACCCATTTAAGGAAGAAGCTCCTTCAGATGGGTATAGACCCGGTGACGCATAGGCCGAGAACTGATCTCAAT…
		Protein	MGRSPCCDEVGLKKGPWTPEEDKKLMEFIHKHGHESWRRLPKLAGLNRCGKSCRLRWTNYLRPDIKRGKFSQEEEKLIIDLHSVLGNKWSAMAARLPGRTDNEIKNYWNTHLRKKLLQMGIDPVTHRPRTDLNLLGGLHDLLPAANFGNLSHLDHALKLQADAALLARLQLVQNLIQVLTNSPTSNLDLMGLLGSASLGNHQLSYLLQLSRQYEGLINSPLSPHGSNIQLPSSLPNLGLQNLLNNIQAYSKSSLSLDGGEVAAHLDGVSANSYSLPTSSSAPSLAPASPEDTHIDQMQGRATSRNVSSTTAPFAPWEDLNLDDISSDFGWKDFLE
CnMYB166	CCG026274.1	CDS	ATGGACTTCAGCCGAAGTGGACGGACTGTTAATGTAGATGTTCATGTACTGATGTACAAAATTAAAAATCAAGCTGAGAACTCCCATGTTTCCAAATATAAGATGGTACTTAAGACTTTCCCAGTCTCACTTAGAAAACAAAAATGGTCAAACATGGAAAAGGAGAAACTTGCAAAGGGTATAAAGCAACAATATCAGGAGATGCTTATTTTGAATTCAATGAATTTTGAGAGGTATATGAGAATGCTTAGTGATATAGATTCAAATTTAATATCTGCACTATCAAGCAGTGATCTTGATATCACACCAGAAAAAATAAGGTCTTTCATACCATTAGTCAATTGGGATCAGTTGGCTTCTATGTATCTCACAGGTCGTTCTGGTGCACAGTGTGAAGCA…
		Protein	MDFSRSGRTVNVDVHVLMYKIKNQAENSHVSKYKMVLKTFPVSLRKQKWSNMEKEKLAKGIKQQYQEMLILNSMNFERYMRMLSDIDSNLISALSSSDLDITPEKIRSFIPLVNWDQLASMYLTGRSGAQCEARSSGLLDKLSIDKSQIQLVMPQPEVASLGCGEPLLYLNGKVKCIHHPDICGIQESRWRKSLNPDRRKVGRWSVDEDKRLKVAVMLFGAKNWKKIAQFAPGRTQVQCRERWLNCLDPSLNLKAWTEEEDAKLLAAIAEHGYCWSKVATCVPPRTDSQCRRRWKVLLPHEVPLLQAARKMKRTVLISNFVDRESERPAIGPNDFTPLVNLSETENNDSTRPGKKRSSDNQPKKSRVKSRRSFKENSIADGVINSSTNAVPADSAIVCS…
CnMYB167	CCG026394.1	CDS	ATGGGATGCAAGACATGTGAGAAACCAAAGGTAGGCTATCGGAAGGGGTTGTGGTCGCCGGATGAGGACCAGAAGCTGAGGGATTACATCCTCAGGCATGGCCATGGCTGCTGGAGCACTGTTCCTGCCAAAGCTGGCTTGCAACGAAATGGAAAGAGCTGCAGATTGAGGTGGATCAACTACCTGAGGCCAGGACTAAAGCGTGGCTTTTTCTCTGCTGAGGAAGAGGCCACAGTTATAAAGCTTCATGCCACATTGGGCAACAAGTGGGCTCAGATAGCGATGCACCTACCGGGAAGAACAGATAATGAAGTGAAGAACTACTGGAACTCTTACCTTAAGAAGAAGGTTGTAAAGTTAGGGGGATCAAATTCTCATGCTTCACCAACCAAATCTCAA…
		Protein	MGCKTCEKPKVGYRKGLWSPDEDQKLRDYILRHGHGCWSTVPAKAGLQRNGKSCRLRWINYLRPGLKRGFFSAEEEATVIKLHATLGNKWAQIAMHLPGRTDNEVKNYWNSYLKKKVVKLGGSNSHASPTKSQDSANQSPETRQVPEEVIKQISGSDFLEPLEPPMQSSMDQDSFKGTLLPPFPKVLFADWLSMDYNSSQSLLNSNAGMNCQWDSNSNADLFKYGSYQVDGPSSSDFLHGFGDSSFCGELQLQFEHGGQILGGAFYNYLSMDENGGSCGRNHDAIY
CnMYB168	CCG026398.1	CDS	ATGGGAAGGGCTCCTTGCTGCGACAAGCAAGGGCTGAAGAAAGGCCCCTGGACTCCGGAGGAGGACAAGATCCTCGTCGACTACATCCAAACCAACGGCCATGGTAGCTGGCGTTCCCTTCCAAAACTCGCAGGTCTCCTACGGTGCGGAAAGAGCTGTCGGCTCCGGTGGACCAACTATCTGAGGCCGGACATCAAGCGTGGTCCCTTCACTCCCGAGGAACAGAAGTCCATCATCCAGCTCCACGGCATCGTCGGTAACAAGTGGTCCACCATAGCGGCCCAGCTGCCGGGGCGGACCGACAACGAGATCAAGAACTACTGGAACACCCACCTCAAGAAGCGCCTCCTCCGCATGGGCATCAACCCCGACACGTACGCCCCCGCCGCCTCCCCCTCC…
		Protein	MGRAPCCDKQGLKKGPWTPEEDKILVDYIQTNGHGSWRSLPKLAGLLRCGKSCRLRWTNYLRPDIKRGPFTPEEQKSIIQLHGIVGNKWSTIAAQLPGRTDNEIKNYWNTHLKKRLLRMGINPDTYAPAASPSSPGATGGGGGGGASSSSSAFPATRHMAQWESARLEAEARLSRESLLFSSASTSAAAAAAGGGSIHSDSPHPKTEPDFFLRIWNSEVGDAFRKPLSAPRESAPLAGSSPESSSTKQSSAVTVSPPAMAEAPVVKEEPSTESKSCVVGGGGGGGGDQASAGADSSGSNEVEDTSEETYQLYLDFVGDDLGLFSGQLGSFSLFSSDLHDASLDTAFK
CnMYB169	CCG026689.1	CDS	ATGGGAAGATCTCCATGCTGCGAGAAAGCCCACACCAACAAGGGGGCATGGACGAAGGAGGAGGATGAGCGCCTCATCGCCCACATCCGAGCCCACGGTGAGGGCTGCTGGCGCTCCCTCCCCAAGGCCGCTGGCCTCCTCCGGTGCGGCAAGAGCTGCCGCCTCCGATGGATCAATTACCTCCGTCCTGACCTCAAGCGAGGCAACTTCACCGAAGACGAAGACGAGCTCATCATTAAGCTCCATAGCCTCCTTGGCAACAAATGGTCTCTGATAGCTGGAAGGCTGCCAGGAAGGACAGACAACGAGATAAAGAACCACTGGAATACTCACATCAAAAGGAAGCTTTTGAGTCGAGGAGTAGACCCGGCAACCCATCGGCCGATCAACGAGCATGCT…
		Protein	MGRSPCCEKAHTNKGAWTKEEDERLIAHIRAHGEGCWRSLPKAAGLLRCGKSCRLRWINYLRPDLKRGNFTEDEDELIIKLHSLLGNKWSLIAGRLPGRTDNEIKNHWNTHIKRKLLSRGVDPATHRPINEHASSNITISFERREEKGAAFGHEERSSSEESSTWRRQQQQQLKCPDLNLELCIGPPVQQESLEPVKREGTLCFSCSLGLQKSNECKCNGFLCLSTAVLDYRSLKMN
CnMYB170	CCG026771.1	CDS	ATGGGAAGGAGGTGCTCTCATTGTGGGAACAATGGGCACAACTCAAGGACCTGCAGCAGCCCAAGAGGTGTGGTCGGTAGTGGTGGACTGAGGCTATTTGGGGTGCAGCTTCATGTAGCTTCCCCTTTGAAGAAGAGCTTCAGCATGGAATGCTTGGCCTCCTCATCTTATCTTGCTTCTTCATCCCCTTGCTCTTCGACATCATCTTCTTCTTCCCTTGTTTCTATTGATGAAACCACTGAGAAGTTTTCTAACGGTTATCTTTCTGATGGTCTCCTTGGCAGAACACCAGAGAGGAAAAAGGGAGTTCCATGGACCGAGGAAGAGCATAAGTCATTTCTAACTGGTCTTGAGAAACTTGGAAAGGGGGATTGGCGAGGCATCTCCCGAAACTTTGTG…
		Protein	MGRRCSHCGNNGHNSRTCSSPRGVVGSGGLRLFGVQLHVASPLKKSFSMECLASSSYLASSSPCSSTSSSSSLVSIDETTEKFSNGYLSDGLLGRTPERKKGVPWTEEEHKSFLTGLEKLGKGDWRGISRNFVTTRTPTQVASHAQKYFLRQNSLNKKKRRSSLFDVVASCDGADQVTDSSKFKEPCSSSELHVPTLSIKTRDYGASEITAVDLNSSEQEAQLPSSLAPMPKSSFSPLSRSSLAKKPHVHLSPLNLELSISSARPLD
CnMYB171	CCG027249.1	CDS	ATGTCTCCTTCCCTCCAAAATGAATGGAGCTGGAACGAGAACAAAATCTTTGAGGTTGCACTCACTAAATATCCAGAGGGAACACCTAATCGCTGGTCCTTGATTACAGCCAAACTTCCGGGAAAGAATCTACGTCAAGTTCTTGATCATTACCGGGCATTGATCCACGATTTGGAGCTAATTGAATCAGGAAAAGTGGAGACACCAAATTATAAAAATGATTTGGAAGAAGAAGACAATTCGGCATTGATCCACGACTTGAAGCTAATTGAATCAGAAAAAATGGAGACACCAAATTATAGAAATGATGAGGAAGAAGAAGACAATTCTAATGATGGATCTAGCATAAAACCGGAGCAACAGCAGCCAACAGAACCGGAGCAACAGCAGCCAACAGTA…
		Protein	MSPSLQNEWSWNENKIFEVALTKYPEGTPNRWSLITAKLPGKNLRQVLDHYRALIHDLELIESGKVETPNYKNDLEEEDNSALIHDLKLIESEKMETPNYRNDEEEEDNSNDGSSIKPEQQQPTEPEQQQPTVQSGRHREEKRKSVPWTEEEHRSFLKGLAAYGRGDWKNISRNSVVISERTCSLWEGGLEEHI
CnMYB172	CCG027428.1	CDS	ATGGAGGGGCAGTTTGGTTGGGGGACCTTAGAAAATGGTTGGAGGAAAGGTCCATGGACTGCCCAAGAAGATGAGATCCTCATCGAGCATGTGAACCAACATGGTGAAGGAAGATGGAACTGTGTCTCCAAGTTAACAGGGCTTAGACGAAATGGCAAGAGTTGTAGGCTAAGGTGGGTGAACTACCTGAGGCCTGATCTCAAAAGAGGGAAAATTACTCCTCATGAGGAGAATATCATTCTTGAGCTGCATGCTTTGTGGGGAAACAGGTGGTCCACCATTGCTCGGAGCCTCCCCGGGAGGACCGACAACGAGATCAAGAACTACTGGAGGACTCATTTCAAGAAGCGCAAGCCCTCGAAGAACATCGAGAGGGCGAGAGCTCGGTTTCTGAAGCAG…
		Protein	MEGQFGWGTLENGWRKGPWTAQEDEILIEHVNQHGEGRWNCVSKLTGLRRNGKSCRLRWVNYLRPDLKRGKITPHEENIILELHALWGNRWSTIARSLPGRTDNEIKNYWRTHFKKRKPSKNIERARARFLKQQKEQQKGEEEQQQQADMRGIMTQVEEATLAQDMQEMKYYMCPLNYMLQEDGSVVGGGSMSDGSSEEEMWGSLWNLDDIHDDREGVRRGDFTMQDQELAFYLGSSSPGSHYLSYVVCCLA
CnMYB173	CCG027544.1	CDS	ATGATAGCCACCCGGCTGCCCGGGCGAACCGATAACGAAATCAAGAACTATTGGAACACCCATCTCAGGAAGAAGCTCCTCCTCATGGGTATCGACCCGGTCACCCATAGACCGAAGACCGATCTCGATCTCCTTGCAATCCTTCCTCGTCTCCTTGCTGCTGCTAAGAACCTTGGCAGCTTGACCACCCCTTTAGATAATGTTCTTAGGCTGCAAGCAGATGCTGCAAACTTGGCCAGGTTCCAAATCCTGCAAAGCCTTGCTCAGCTCATGAGTACTTCTTCTCCTTTGGAAACGGACACGAGGAGTCTTTCGGCTTCAGCCTCCCTTCAGAACTACCAGTTTGGCGACCTCCTCCAAATGAACCGCCAGCTCGAGGGATTGATGAACGGCTCCCTC…
		Protein	MIATRLPGRTDNEIKNYWNTHLRKKLLLMGIDPVTHRPKTDLDLLAILPRLLAAAKNLGSLTTPLDNVLRLQADAANLARFQILQSLAQLMSTSSPLETDTRSLSASASLQNYQFGDLLQMNRQLEGLMNGSLILPQNQTPIASGLPGLQIPQSSNSFQAHPESSNTLKEQERVTRFHGSCSSTEHAMQSNGQSTGPALFNSCAHSTPSLVSTSPDQASTDQMQDPINSNASTPFEDWEGLNLDGLDDDLSWKDILE
CnMYB174	CCG027628.1	CDS	ATGGCATCCTCTGTATCGTGGACGGCGACGGAGGACAAGAGGTTTGAGAGGGCTCTGGCCATCTACGACCAGGACACTCCGGACCGCTGGGAGAAGGTGGCTGCCATGGTGGGTGGGGGGAAGTCCGCGGCCGACATCAAGCGCCGCTATGACCTCCTCATCGAAGACATCCAGCGCATCGAGTCCGGCGACGTCCCTTTCCCCAACTACCGTACCACCAACCGATATGCCAACGGCTTCTGA
		Protein	MASSVSWTATEDKRFERALAIYDQDTPDRWEKVAAMVGGGKSAADIKRRYDLLIEDIQRIESGDVPFPNYRTTNRYANGF
CnMYB175	CCG027640.1	CDS	ATGGGGTTGAAGAGGGGGCCGTGGACGCCGGAGGAGGACGAGGTGCTGGCGAAGTTCGTCAGGAAAGAAGGGGAGGGCCGGTGGCGGACGCTGCCGCACCGCGCGGGGCTCCTCCGCTGCGGGAAGAGCTGCCGTCTCCGGTGGATGAACTACCTCCGCCCCTCCATCAAGCGCGGCCCCATCGCCCCCGACGAGGAGGACCTCATCCTCCGCCTCCACCGCCTCCTCGGCAACCGGTGGTCTTTGATAGCTGGGAGGATCCCCGGGCGAACCGACAACGAGATCAAGAACTACTGGAACACCCACCTCAGCAAGAAGCTCATCAGCCAAGGCATCGATCCCCGCACCCACAAGCCCTTGATCTCCCCATCCTCCACGAATCCAGATCCACCCCTCCCG…
		Protein	MGLKRGPWTPEEDEVLAKFVRKEGEGRWRTLPHRAGLLRCGKSCRLRWMNYLRPSIKRGPIAPDEEDLILRLHRLLGNRWSLIAGRIPGRTDNEIKNYWNTHLSKKLISQGIDPRTHKPLISPSSTNPDPPLPEGPEIQPPARKTYRNPKYPNPNANPGSTIPSVDRQMSGGHGGVGTHRDRDGFSGSAGLEQDDGWQNTEGFAAMDLQGSQGEGDTGEDDILSSFLDSLINDDIFLQNHQQNVNYNDDDDDNFNNGQIRSQDPSMPSAPGSGLGTLWESTYTSPVSRDEEIRGKVVDHAGK
CnMYB176	CCG027642.1	CDS	ATGACGAGGCGGTGCTCGCACTGCAGCAACAACGGGCACAACTCGCGCACATGCCCGACGCGGGCGGGGGGAGTGAGGCTGTTCGGAGTGCGGCTCACCGAGGGGGTGGGGTCCATGAAGAAGAGCGCCAGCATGAGCAGCCTCTACTCCGCCGGCTCCTCAGCCACCGGCGGCGGAACCGGTGGCGGAGGCTCCACCAACCCGGGATCTCCGTCGAACGATCCGCTCCGCGATAACCCTGCTGCCGCGGCCGGCTACGCCTCCGACAACGCCGCCCACGCCTCCTGCTCCAATTGCCGCAGCGAGCGCAAGAAAGGTGTCCCATGGACTGAAGAAGAGCATCGGATGTTCTTACTGGGTCTGCAGAAGCTGGGTAAAGGTGACTGGCGTGGAATAGCT…
		Protein	MTRRCSHCSNNGHNSRTCPTRAGGVRLFGVRLTEGVGSMKKSASMSSLYSAGSSATGGGTGGGGSTNPGSPSNDPLRDNPAAAAGYASDNAAHASCSNCRSERKKGVPWTEEEHRMFLLGLQKLGKGDWRGIARNFVVSRTPTQVASHAQKYFIRQTNASRRKRRSSLFDMVPDMPTDQFPVLEEHLMHQSPPNEPENTNQLPALNHSQNQGPELAVPLLNNPPQELDESIPYNNTPMPVPAFYPAFIHLPYAFWPPNVAAPATEEEMGETHEIVKPMPVLRKEPVNMDEVTGMSKLSIGEHGAGRMEPSALSLKLLGASTSRQSAFHLNPSTARPDLGQSNSNAIHAV
CnMYB177	CCG027873.1	CDS	ATGAACTATCTGAGGCCTGACATCAAGCGTGGCAACATCGGGCCAAATGAAGAAGATCTCATCATCCGACTTCATTCGTTGCTCGGCAATAGATGGTCTTTGATTGCTGGAAGGTTGCCCGGTCGAACCGATAACGAAATAAAGAATTATTGGAATAGCCATCTCAGTAAGAGGCTCAGAGCGCAAGGAATTGAGGTGAGAGAAGGGACCTCCAAAGGCACGTCAAAACGAGCCCGGATATCACAAAAAAGGAGTGACAACGTTAACAACAGCATTAATAACCATAACAGCAAGAACCAACGAGACAAAAGAAAGAAGAAGAATGACGTGGAAGACACTGCAGAGATTACGAGGACCAAGATTTATATTCCAAAAGCCACAAGGTTCGCACCAACCTTG…
		Protein	MNYLRPDIKRGNIGPNEEDLIIRLHSLLGNRWSLIAGRLPGRTDNEIKNYWNSHLSKRLRAQGIEVREGTSKGTSKRARISQKRSDNVNNSINNHNSKNQRDKRKKKNDVEDTAEITRTKIYIPKATRFAPTLRNYDLIENSGVSEVPKTESATSQEEKGDISMEVQTEDLGVNWYDINEGGFFFEEDDPNHVLAFDFPSKDGLLEGLYQDYYELLNSEGNQAQLNSFPDQSLFLW
CnMYB178	CCG027874.1	CDS	ATGGGCAGAGCCCCTTGCTGTTCCAAAGTGGGGCTGCACAAGGGGCCTTGGAGTTCAGAAGAAGATGCTCTGCTCACCAACTATATCCAATGCCACGGGGAAGGAAACTGGAGGTCTCTTCCTAAAAACGCGGGTCTTCTTAGGTGTGGAAAGAGCTGCAGACTGAGATGGATGAACTATCTGAGGCCTGACATCAAGCGTGGCAACATCGGGCGAGATGAAGAAGATCTCATTATCCGGCTTCATTCATTGCTGGGCAATAGATGGTCTTTGATAGCTGGAAGGCTGCCCGGTCGAACCGATAACGAAATAAAGAATTATTGGAATAGCCATCTCAGCAAGAAGCTCAAAAGACAAGGAATTGAGGTTAGAGAAGGGACCTACAAGGGTACATCAAAA…
		Protein	MGRAPCCSKVGLHKGPWSSEEDALLTNYIQCHGEGNWRSLPKNAGLLRCGKSCRLRWMNYLRPDIKRGNIGRDEEDLIIRLHSLLGNRWSLIAGRLPGRTDNEIKNYWNSHLSKKLKRQGIEVREGTYKGTSKRSRISPKRSDSVNNSNNHDSKNQQDKRKKKNEGEDTAEITRTKIYIPKPTRFTPNLRNCNLIENGGVSEVPKTESAASQEEKGDISMEVQTEDLGVNWYDINQGGFFFEENDPNHVLAFDFPSKDRLLEGLYQDYYELLNSEGNQAQLNSFPDQSLFLW
CnMYB179	CCG027893.1	CDS	ATGGATTTTGGCTGGTTCAAAACCCATACAGGAAATGGGCTTCCATTAGAACCTTGCGTGTCCCCGGATGAGCTTCAAGATTTCCAGCATTTCGGCGATGCTTTTGATCATGTCCCGACAGTGGCAGATGCGTACCCTTCCGGCTTCGACCTCAAGGCCCTGTCATCACCGCCAGTCGGACTCCAGATCGGGATGCCCGTTGAGGACTTCCAGAGCATGGCCGGTCTATCTTCAGGCTATCCGCAGAGAAGCCTTAGCGGCCGGATGGGGCCGGATCCCAGCCTGTCCTCCATGGTTCTCAGCGCCGAGCCTCTCATGACCTTCGGGCCTCCTGACGAGCTCTCCTTCGTGGCAGGCGATAACAAATCTTGCAGTGGAGGAGTTGAGATGAACAGGAAG…
		Protein	MDFGWFKTHTGNGLPLEPCVSPDELQDFQHFGDAFDHVPTVADAYPSGFDLKALSSPPVGLQIGMPVEDFQSMAGLSSGYPQRSLSGRMGPDPSLSSMVLSAEPLMTFGPPDELSFVAGDNKSCSGGVEMNRKCTPVKKGSGAKIHKKPNVVKGQWTLEEDRLLVKLVGQYGLRKWSHIAQMLRGRIGKQCRERWHNHLRPNIKKDTWSEEEDRILIQAHSEVGNKWAEIAKRLPGRTENSIKNHWNATKRRQFSRRRCRNSKYPKSGSLLQNYIKSLALQGDSAPTIPAASVAATNAPADKHLNIIESNDGGSEASMTLTCISAEGPPIVVGADVCGGSDDILTCDFSDMANLLLDDTKVDVPPERYMGYLFDQLGCSPGMKSCFDIEMAWDEMANPM…
