# Supplementary material for: Genome-wide identification, classification and expression analysis of MYB gene family in coconut (Cocos nucifera L.)
Source: Front Plant Sci. 2024 Jan 15;14:1263595. doi: 10.3389/fpls.2023.1263595 (PMC10822967; doi:10.3389/fpls.2023.1263595)
Supplement: Supplementary file 4 [file Table_3.xlsx]

## Sheet: Sheet1
Supplementary Table 3. Information on conserved motifs in coconut MYB proteins
Motif	Width	Best possible match
1	21	IAARLPGRTDNEIKNYWNTHL
2	29	GRCGKSCRLRWLNYLRPDJKRGNFTEEEE
3	18	PWTPEEDEKLIEYIQKHG
4	15	ELIIRLHALLGNRWS
5	15	MGRAPCCDKAGLKKG
6	11	GNWRAIPKKAG
7	26	KKKLLSMGIDPVTHRPLSDLAATAPQ
8	38	VSRTPTQVASHAQKYFIRQTNGGKDKRRSSJFDIVPDD
9	21	WTREENKLFERALAKYDKDTP
10	29	KSVEEVKRHYELLVEDINDIESGRVPFPN
