# Supplementary material for: Genome-wide identification, classification and expression analysis of MYB gene family in coconut (Cocos nucifera L.)
Source: Front Plant Sci. 2024 Jan 15;14:1263595. doi: 10.3389/fpls.2023.1263595 (PMC10822967; doi:10.3389/fpls.2023.1263595)
Supplement: Supplementary file 5 [file Table_4.xlsx]

## Sheet: Sheet1
Supplementary Table.4 : List of PCR primers used in this study
Gene	Gene ID	Primer sequence	Length (bp)
CnMYB8-F	CCG001030.1	GAGTGCCACCGAGGACAAGA	136
CnMYB8-R		CCGCAGGTAGTTCAGCCATC
CnMYB15-F	CCG002256.1	GCCGAGGAACTGGTCTTTGA	144
CnMYB15-R		TGGGCACGGATGATGGTCTC
CnMYB27-F	CCG004936.1	GCTCTTTTAGGCAATAGGTG	152
CnMYB27-R		CTTGAGACGCCACTGCTTGT
CnMYB28-F	CCG005015.1	TGGCAACAAATGGTCTCTCA	80
CnMYB28-R		TATGTGTGTTCCAGTAGTTC
CnMYB61-F	CCG010715.1	CCGCCTTCGGTGGATAAACT	176
CnMYB61-R		TGTGGGTATTCCAGTAGTTC
CnMYB63-F	CCG011040.1	GCCTTCTGTTGCTCTCACTC	124
CnMYB63-R		CGAAGGAACTCCCGATACCA
CnMYB68-F	CCG012025.1	GTTAGCCGGTCCACCTCTTG	80
CnMYB68-R		GCTTCTCGGATCTCAGGCAA
CnMYB94-F	CCG015277.1	GCTGTAGACTGAGATGGATA	114
CnMYB94-R		ACCACCTATTGCCCAGTATC
CnMYB101-F	CCG016272.1	ACCGACAACGCCATCAAGAACC	109
CnMYB101-R		CATCGTCCGCAGCCACAAGG
CnMYB150-F	CCG024532.1	TATTGAGGTGTGGGAAGAGC	170
CnMYB150-R		ATTGTCCGTTCGTCCAGGTA
CnMYB153-F	CCG024713.1	ATGCTGCGACAAGGCTAAC	195
CnMYB153-R		TCCCCGTGCTTTATGTTGG
CnMYB164-F	CCG026149.1	ACGGGGAGTTCTCGGATGAT	186
CnMYB164-R		CTTGATGTGGTTTCCTTTGC
CnACT-F	KJ851187.1	ATAAAGTATGGCTGATGCTGAGG	119
CnACT-R		CAACAATGCTTGGGAACACA
