# Supplementary material for: Genome-wide identification, classification and expression analysis of MYB gene family in coconut (Cocos nucifera L.)
Source: Front Plant Sci. 2024 Jan 15;14:1263595. doi: 10.3389/fpls.2023.1263595 (PMC10822967; doi:10.3389/fpls.2023.1263595)
Supplement: Supplementary file 6 [file Table_5.xlsx]

## Sheet: Sheet1
Supplementary Table 5: FPKM values of 12 CnMYB genes in this study
GeneID	BDFSB	GDFSB	RDFSB	YDFSB	BDSE	GDSE	RDSE	YDSE	BDLSE	GDLSE	RDLSE	YDLSE	BDEP	GDEP	RDEP	YDEP
CnMYB15	138	242.825	185.915	468.73	248.53	149.94	288.935	227.775	257.175	107	153.05	325.44	186.65	110.355	330.835	342.37
CnMYB101	179.71	243.02	456.685	464.49	169.815	194.415	601.675	323.855	140.255	51.67	69.3	91.545	271.85	268.835	254.085	378.435
CnMYB68	105.395	198.495	506.99	494.855	294.695	203.66	1306.7	526.585	49.485	10.62	28.265	264.77	138.685	237.23	202.035	182.82
CnMYB153	18.005	25.41	64.63	155.02	111.31	73.19	47.07	89.8	33.02	36.25	112.515	72.78	157.925	147.55	221.625	162.985
CnMYB8	57.155	134.095	35.55	75.3033	41.965	105.485	26.63	49.61	27.03	152.59	70.805	50.03	142.415	240.31	108.05	141.94
CnMYB27	71.98	28.175	28.12	56.49	58.525	36.445	28.19	47.93	40.1367	73.195	72.915	91.435	75.285	78.785	59.73	89.23
CnMYB150	96.515	59.74	23.24	204.18	40.31	26.18	112.645	145.51	8.61	8.2	19.28	105.68	40.9333	35.56	10.77	37.24
CnMYB28	10.97	8.03	26.83	24.615	24.825	31.7	27.385	25.44	33.39	67.985	37.09	27.5	40.2133	28.21	34.66	18.485
CnMYB63	24.425	46.925	13.335	33.23	10.76	20.92	14.485	30.88	10.485	5.24	10.3733	9.18	14.61	40.1533	24.08	48.585
CnMYB61	57.1	15.54	10.865	3.13	25.705	20.29	21.65	5.135	54.93	16.39	18.405	8.11	73.245	19.85	68.49	3.59
CnMYB164	7.49	8.44	45.285	83.195	18.34	22.165	18.65	56.26	0.155	0.19	1.91	0.443333	30.15	33.505	95.33	87.63
CnMYB94	32.965	52.1567	7	0.42	4.035	17.5	2.035	7.225	3.055	0.09	0.305	0.055	70.53	32.075	25.345	21.485
FPKM values transformed to Log2 used for heatmap
GeneID	BDFSB	GDFSB	RDFSB	YDFSB	BDSE	GDSE	RDSE	YDSE	BDLSE	GDLSE	RDLSE	YDLSE	BDEP	GDEP	RDEP	YDEP
CnMYB15	7.10852	7.92377	7.5385	8.87261	7.95728	7.22824	8.1746	7.83147	8.00661	6.74147	7.25786	8.34625	7.54419	6.78601	8.36997	8.41941
CnMYB101	7.48953	7.92493	8.83506	8.8595	7.40782	7.603	9.23284	8.3392	7.13191	5.69125	6.11478	6.51641	8.08667	8.07058	7.98917	8.5639
CnMYB68	6.71966	7.63296	8.98581	8.95086	8.20308	7.67002	10.3517	9.04052	5.62892	3.40871	4.82094	8.0486	7.11567	7.89014	7.65846	7.51428
CnMYB153	4.17033	4.66732	6.01413	7.27631	6.79844	6.19357	5.55674	6.48864	5.04527	5.17991	6.81397	6.18547	7.3031	7.20506	7.79198	7.3486
CnMYB8	5.83681	7.06711	5.15178	6.23464	5.39111	6.72089	4.73498	5.63256	4.75649	7.25352	6.14578	5.64472	7.15396	7.90875	6.75556	7.14914
CnMYB27	6.16952	4.81634	4.81352	5.81992	5.87098	5.18765	4.81711	5.58286	5.32685	6.19367	6.18814	6.51467	6.23429	6.29985	5.90038	6.47946
CnMYB150	6.59268	5.90063	4.53854	7.6737	5.33307	4.71039	6.81564	7.18497	3.10601	3.03562	4.26903	6.72356	5.3552	5.15218	3.42895	5.21878
CnMYB28	3.45549	3.0054	4.74578	4.62147	4.63372	4.98641	4.77531	4.66903	5.06134	6.08714	5.21296	4.78136	5.3296	4.81813	5.1152	4.20828
CnMYB63	4.61029	5.55228	3.73715	5.05441	3.42761	4.38681	3.85649	4.9486	3.39025	2.38957	3.37481	3.19849	3.86888	5.32745	4.58976	5.60244
CnMYB61	5.83542	3.95791	3.44162	1.64616	4.68398	4.3427	4.4363	2.36036	5.77952	4.03474	4.20203	3.0197	6.19466	4.31107	6.09782	1.84398
CnMYB164	2.90497	3.07724	5.50096	6.37842	4.19692	4.47021	4.2211	5.81404	-2.68966	-2.39593	0.933573	-1.17354	4.91409	5.0663	6.57486	6.45335
CnMYB94	5.04286	5.70478	2.80735	-1.25154	2.01257	4.12928	1.02503	2.853	1.61117	-3.47393	-1.71312	-4.18442	6.14017	5.00338	4.66363	4.42526
